# Supplementary material for: Blood-brain barrier disruption defines the extracellular metabolome of live human high-grade gliomas
Source: Commun Biol. 2023 Jun 20;6:653. doi: 10.1038/s42003-023-05035-2 (PMC10281947; doi:10.1038/s42003-023-05035-2)
Supplement: Supplementary file 4 — Supplementary Data [file 42003_2023_5035_MOESM4_ESM.xlsx]

## Sheet: Figures
Figure	Raw data from excel sheet
Figure 1C-D	In tab "Figure 1C-D"
Figure 2A-B	In tab "162 metabolites"; inputted into MetaboAnalyst 5.0
Figure 3	In tab "Figure 3"
Figure 4	Please see Table 2 for fold changes and FDRs. Raw data are found in "162 metabolites" tab. See tab "Figure 4" for raw data per graph.
Figure 5	In tab Figure 5
All raw supplemental data used for the supplementary figures are available in their respective tabs, labeled by the Figure number.

## Sheet: Patient IDs
Patient #	Correlative ID in manuscript
1	Astro-4-mut-1
2	Oligo-3-1
3	GBM-WT-1
4	Oligo-2
6	GBM-WT-2
20B	GBM-WT-2B
25	Oligo-3-2
32	MolecGBM-WT
42	Oligo-3-3
44	GemAstro-3-mut
46	Astro-4-mut-2
63	H3K27M-Astro-4-WT
68	Astro-4-mut-3
112	GBM-WT-3
124	GBM-WT-4

## Sheet: Full Data
																		Batch	3	3	3	3	3	3	3	3	3	3	3	3	3	3	Batch	3	3	3	3	3	3	3	3	3	3	3	3	3	3
																		Type	Raw	Raw	Raw	Raw	Raw	Raw	Raw	Raw	Raw	Raw	Raw	Raw	Raw	Raw	Type	Norm	Norm	Norm	Norm	Norm	Norm	Norm	Norm	Norm	Norm	Norm	Norm	Norm	Norm
																		PARENT_SAMPLE_NAME	MAYO-04447	MAYO-04448	MAYO-04449	MAYO-04450	MAYO-04451	MAYO-04452	MAYO-04453	MAYO-04454	MAYO-04455	MAYO-04456	MAYO-04457	MAYO-04458	MAYO-04459	MAYO-04460	PARENT_SAMPLE_NAME	MAYO-04447	MAYO-04448	MAYO-04449	MAYO-04450	MAYO-04451	MAYO-04452	MAYO-04453	MAYO-04454	MAYO-04455	MAYO-04456	MAYO-04457	MAYO-04458	MAYO-04459	MAYO-04460
																		CLIENT_SAMPLE_ID	MD63_X1	MD63_X3	MD63_Y3	MD63_Z3	MD68_X3	MD68_Y3	MD68_Z3	MD112_X1	MD112_X3	MD112_Y3	MD112_Z3	MD124_X3	MD124_Y3	MD124_Z3	CLIENT_SAMPLE_ID	MD63_X1	MD63_X3	MD63_Y3	MD63_Z3	MD68_X3	MD68_Y3	MD68_Z3	MD112_X1	MD112_X3	MD112_Y3	MD112_Z3	MD124_X3	MD124_Y3	MD124_Z3
																		CLIENT_MATRIX	Microdialysate_Microperfusate	Microdialysate_Microperfusate	Microdialysate_Microperfusate	Microdialysate_Microperfusate	Microdialysate_Microperfusate	Microdialysate_Microperfusate	Microdialysate_Microperfusate	Microdialysate_Microperfusate	Microdialysate_Microperfusate	Microdialysate_Microperfusate	Microdialysate_Microperfusate	Microdialysate_Microperfusate	Microdialysate_Microperfusate	Microdialysate_Microperfusate	CLIENT_MATRIX	Microdialysate_Microperfusate	Microdialysate_Microperfusate	Microdialysate_Microperfusate	Microdialysate_Microperfusate	Microdialysate_Microperfusate	Microdialysate_Microperfusate	Microdialysate_Microperfusate	Microdialysate_Microperfusate	Microdialysate_Microperfusate	Microdialysate_Microperfusate	Microdialysate_Microperfusate	Microdialysate_Microperfusate	Microdialysate_Microperfusate	Microdialysate_Microperfusate
CHEM_ID	LIB_ID	COMP_ID	CHRO_LIB_ENTRY_ID	SUPER_PATHWAY	SUB_PATHWAY	PATHWAY_SORTORDER	TYPE	INCHIKEY	SMILES	CHEMICAL_NAME	PLOT_NAME	CAS	CHEMSPIDER	HMDB	KEGG	PUBCHEM	PLATFORM	VOL_EXTRACTED	15	20	20	20	20	20	20	20	20	20	20	20	20	20	VOL_EXTRACTED	15	20	20	20	20	20	20	20	20	20	20	20	20	20		CHEM_ID
100002070	400	37253	156347	Lipid	Fatty Acid, Dicarboxylate	1681	NAMED	HWXBTNAVRSUOJR-UHFFFAOYSA-N	O=C(O)CCC(O)C(O)=O	2-hydroxyglutarate	2-hydroxyglutarate	40951-21-1	42	HMDB0059655	C02630	43	Pos Early	100002070		2105151	1099893	584122	1093064	13205118	251057	512245	403284	184584	192027	598844			100002070		3.60396	1.88299	1	1.87129	22.6068	0.429802	0.876949	0.690411	0.316002	0.328745	1.0252				100002070
41	400	1633	155434	Amino Acid	Histidine Metabolism	87	NAMED	CCLQKVKJOGVQLU-UHFFFAOYSA-N	NCCCC(NC(CC1=CN=CN1)C(O)=O)=O	homocarnosine	homocarnosine	3650-73-5	8418848	HMDB0000745	C00884	89235,10243361	Pos Early	41		2366173	1875939	979329	293562		1342204		83611	248616	262518	3482555	1951915	2278106	41		1.7629	1.39766	0.729642	0.218716		1		0.0622938	0.18523	0.195587	2.59465	1.45426	1.69729		41
																																																	49
50	400	485	155305	Amino Acid	Polyamine Metabolism	553	NAMED	ATHGHQPFGPMSJY-UHFFFAOYSA-N	NCCCCNCCCN	spermidine	spermidine	124-20-9	1071	HMDB0001257	C00315	1102	Pos Early	50		465165	3158997	94467	306092		243916			134295	315456	6555555	878056		50		1.47458	10.0141	0.299462	0.970316		0.773217			0.425717	1	20.7812	2.78345			50
55	400	27665	155829	Cofactors and Vitamins	Nicotinate and Nicotinamide Metabolism	4336	NAMED	LDHMAVIPBRSVRG-UHFFFAOYSA-N	C[N+]1=CC(C([NH-])=O)=CC=C1	1-methylnicotinamide	1-methylnicotinamide	1005-24-9	8305504	HMDB0000699	C02918	457	Pos Early	55		15221566	8823038	1988441	595011	1096113	1451002		328613	665709	906119	3768661	1498726	2755313	55		10.3207	5.98227	1.34822	0.403434	0.743196	0.983821		0.222809	0.45137	0.614375	2.55526	1.01618	1.86818		55
																																																	71
																																																	92
93	305	528	146398	Energy	TCA Cycle	1463	NAMED	KPGXRSRHYNQIFN-UHFFFAOYSA-N	O=C(C(O)=O)CCC(O)=O	alpha-ketoglutarate	alpha-ketoglutarate	328-50-7,22202-68-2,305-72-6	50	HMDB0000208	C00026	51	Polar	93		2088476	1188536	391247	708097	78547	577729		235210	253401	307595	743391	215687	786637	93		4.31069	2.45318	0.807547	1.46154	0.162124	1.19245		0.485482	0.523028	0.634887	1.53438	0.445185	1.62365		93
98	209	1417	124553	Amino Acid	Tryptophan Metabolism	277	NAMED	HCZHHEIFKROPDY-UHFFFAOYSA-N	OC1=C(C=CC=C2)C2=NC(C(O)=O)=C1	kynurenate	kynurenate	492-27-3	3712	HMDB0000715	C01717	3845	Neg	98			79661	91596			90020		32860	190990	165836		29385	99106	98			0.877246	1.00868			0.991322		0.361862	2.10323	1.82623		0.323595	1.09138		98
111	305	1549	147711	Amino Acid	Leucine, Isoleucine and Valine Metabolism	433	NAMED	DBXBTMSZEOQQDU-UHFFFAOYSA-N	CC(C(O)=O)CO	3-hydroxyisobutyrate	3-hydroxyisobutyrate	2068-83-9	10140307	HMDB0000023,HMDB0000336	C01188,C06001	11966314	Polar	111		652496	389077	301673	1815846	360140	260286		1094931	230132	146408	285748	146953	543527	111		1.97184	1.17579	0.911656	5.48749	1.08834	0.786585		3.30888	0.695459	0.442445	0.863531	0.444092	1.64254		111
112	305	531	146400	Lipid	Mevalonate Metabolism	3195	NAMED	NPOAOTPXWNWTSH-UHFFFAOYSA-N	CC(CC(O)=O)(CC(O)=O)O	3-hydroxy-3-methylglutarate	3-hydroxy-3-methylglutarate	503-49-1	4573695	HMDB0000355	C03761	1662,5459993	Polar	112		2381950	4206975	1483289	831033	708543	4238986		714303	1671302	1593340	2043962	2996035	2538100	112		1.28225	2.2647	0.798484	0.447361	0.381423	2.28193		0.384523	0.899695	0.857726	1.10031	1.61282	1.36631		112
																																																	132
158	400	1418	155364	Nucleotide	Pyrimidine Metabolism, Thymine containing	4300	NAMED	NBAKTGXDIBVZOO-UHFFFAOYSA-N	O=C(NCC1C)NC1=O	5,6-dihydrothymine	5,6-dihydrothymine	696-04-8	84456	HMDB0000079	C00906	93556	Pos Early	158		240553	166978	201440	219926	1276997			193218		72199	405740		360521	158		1.09379	0.759246	0.915944	1	5.80648			0.878559		0.328288	1.84489		1.63928		158
171	400	3127	155485	Nucleotide	Purine Metabolism, (Hypo)Xanthine/Inosine containing	4140	NAMED	FDGQSTZJBFJUBT-UHFFFAOYSA-N	O=C1C(N=CN2)=C2N=CN1	hypoxanthine	hypoxanthine	68-94-0	768	HMDB0000157	C00262	790,135398638	Pos Early	171		112760596	110565295	72566359	36659352	9646266	28764482	338946	28266556	41582583	22638410	72569031	152901113	61080823	171		2.71173	2.65893	1.74511	0.881604	0.231979	0.691744	0.00815115	0.679769	1	0.54442	1.74518	3.67705	1.4689		171
172	400	32352	155912	Nucleotide	Purine Metabolism, Guanine containing	4203	NAMED	UYTPUPDQBNUYGX-UHFFFAOYSA-N	NC(N1)=NC2=C(NC=N2)C1=O	guanine	guanine	73-40-5	744	HMDB0000132	C00242	135398634	Pos Early	172	66090	1096694	271353	124068	542582	150908	153774		356786	176279	254599	151728	250341	170901	172	0.374917	6.22135	1.53934	0.703816	3.07797	0.856075	0.872333		2.02398	1	1.4443	0.860726	1.42014	0.969492		172
																																																	180
																																																	181
189	400	1498	155380	Amino Acid	Lysine Metabolism	118	NAMED	MXNRLFUSFKVQSK-UHFFFAOYSA-N	C[N+](C)(CCCCC(C([O-])=O)N)C	N6,N6,N6-trimethyllysine	N6,N6,N6-trimethyllysine	23284-33-5	140379	HMDB0001325	C03793	440120	Pos Early	189		534564	309988	217478	1279728	1478693	256532		475050	388021	302857	713115	190639	954644	189		1.23875	0.718337	0.503963	2.96552	3.42658	0.594463		1.10084	0.899164	0.701812	1.65251	0.441769	2.2122		189
192	400	37496	156406	Amino Acid	Polyamine Metabolism	546	NAMED	KLZGKIDSEJWEDW-UHFFFAOYSA-N	CC(NCCCCN)=O	N-acetylputrescine	N-acetylputrescine	18233-70-0	109095	HMDB0002064	C02714	122356	Pos Early	192		2084469	1276163	367574	1860121	2074597	487649		534499	193808	279574	1351180	140116	594262	192		3.69338	2.26117	0.651288	3.29586	3.67588	0.864043		0.947054	0.3434	0.495364	2.39409	0.248265	1.05295		192
194	209	2829	124831	Amino Acid	Methionine, Cysteine, SAM and Taurine Metabolism	443	NAMED	PYUSHNKNPOHWEZ-UHFFFAOYSA-N	CSCCC(C(O)=O)NC=O	N-formylmethionine	N-formylmethionine	4289-98-9	388809	HMDB0001015	C03145	439750	Neg	194		43186	121180	234355	71534	25729	146793		89872	184956	104414	25239	72909	418893	194		0.444561	1.24744	2.41247	0.736378	0.264857	1.5111		0.925152	1.90396	1.07485	0.259813	0.750533	4.31213		194
																																																	197
209	400	32342	155907	Nucleotide	Purine Metabolism, Adenine containing	4159	NAMED	UDMBCSSLTHHNCD-UHFFFAOYSA-N	NC1=NC=NC2=C1N=CN2C3OC(C(C3O)O)COP(O)(O)=O	adenosine 5'-monophosphate (AMP)	AMP	149022-20-8	10239183	HMDB0000045	C00020	6083	Pos Early	209		66916	373166	71326	106132		139825				23573	101659	95901		209		0.677425	3.77775	0.722069	1.07443		1.41552				0.238641	1.02915	0.970854			209
212	400	1419	155365	Amino Acid	Polyamine Metabolism	564	NAMED	WUUGFSXJNOTRMR-IOSLPCCCSA-N	NC1=NC=NC2=C1N=CN2[C@H]3[C@H](O)[C@H](O)[C@@H](CSC)O3	5-methylthioadenosine (MTA)	5-methylthioadenosine (MTA)	2457-80-9	388321	HMDB0001173	C00170	439176	Pos Early	212		65960	111069		59928				59418			179143		131451	212		0.745189	1.25481		0.677042				0.67128			2.02388		1.48508		212
																																																	213
																																																	229
231	400	1638	155435	Amino Acid	Urea cycle; Arginine and Proline Metabolism	490	NAMED	ODKSFYDXXFIFQN-UHFFFAOYSA-N	N=C(N)NCCCC(N)C(O)=O	arginine	arginine	1119-34-2	227	HMDB0000517	C00062	6322	Pos Early	231	2568133	63013344	24931339	23407511	180586275	65715897	21150133	18532816	59193371	19549788	45128445	101443704	25504113	44849004	231	0.0730069	1.79134	0.708749	0.665429	5.13371	1.86817	0.601256	0.526851	1.68275	0.555762	1.28291	2.88384	0.725032	1.27497		231
233	400	32354	155914	Cofactors and Vitamins	Ascorbate and Aldarate Metabolism	4368	NAMED	CIWBSHSKHKDKBQ-UHFFFAOYSA-N	OCC(O)C1OC(C(O)=C1O)=O	ascorbate (vitamin C)	ascorbate (vitamin C)	134-03-2,50-81-7	10189562	HMDB0000044	D00018,C00072	54670067	Pos Early	233		596543	1778981	126534	68297					203940		1696544	1278440	419054	233		1.17476	3.50332	0.249182	0.134496					0.401616		3.34098	2.51761	0.825237
234	400	443	155304	Amino Acid	Alanine and Aspartate Metabolism	36	NAMED	CKLJMWTZIZZHCS-UHFFFAOYSA-N	NC(C(O)=O)CC(O)=O	aspartate	aspartate	56-84-8	5745	HMDB0000191	C00049	5960	Pos Early	234	621039	828788	7257307	1048622	930760	7111153	6160375	5529301	1254870	6926080	13597870	6991648	36910077	2836121	234	0.106254	0.141798	1.24166	0.17941	0.159245	1.21666	1.05399	0.946014	0.214697	1.18499	2.32648	1.19621	6.31499	0.485235		234
240	209	32197	123321	Amino Acid	Tyrosine Metabolism	186	NAMED	JVGVDSSUAVXRDY-UHFFFAOYSA-N	OC(C(O)=O)CC1=CC=C(O)C=C1	3-(4-hydroxyphenyl)lactate	3-(4-hydroxyphenyl)lactate (HPLA)	6482-98-0	9010	HMDB0000755	C03672	9378	Neg	240		422022	372660	346741	495138	498414	307866		361687	353842	225863	407512	215813	756863	240		1.14938	1.01494	0.944352	1.34851	1.35743	0.838476		0.985057	0.963692	0.61514	1.10986	0.587768	2.06132		240
244	400	55	155295	Nucleotide	Pyrimidine Metabolism, Uracil containing	4259	NAMED	UCMIRNVEIXFBKS-UHFFFAOYSA-N	NCCC(O)=O	beta-alanine	beta-alanine	107-95-9,56-41-7	234	HMDB0000056	C00099	239	Pos Early	244		2895994	6859409	3113067	2374824	1515263	2040221		3429665	1699091	889681	14708144	8372455	1448457	244		1.09888	2.60279	1.18125	0.901122	0.574963	0.774157		1.30138	0.644716	0.337587	5.58097	3.17691	0.549614		244
252	305	1437	147106	Energy	TCA Cycle	1466	NAMED	KDYFGRWQOYBRFD-UHFFFAOYSA-N	OC(CCC(O)=O)=O	succinate	succinate	110-15-6	1078	HMDB0000254	C00042	1110	Polar	252	606095	5786419	4798058	4527587	4393707	2993948	6633273		1711117	7798014	4118349	7908995	16347470	1541406	252	0.133867	1.27804	1.05974	1	0.97043	0.661268	1.46508		0.377931	1.72233	0.909612	1.74685	3.61064	0.340448		252
254	305	542	145710	Lipid	Ketone Bodies	1956	NAMED	WHBMMWSBFZVSSR-UHFFFAOYSA-N	CC(O)CC(O)=O	3-hydroxybutyrate (BHBA)	3-hydroxybutyrate (BHBA)	625-72-9	428	HMDB0000442,HMDB0000357,HMDB0000011	C03197,C01089	94318,441,92135	Polar	254		3832840	702801	412421	2070814	1468476	261867		2679439	479860	349880	1406855	549782	309220	254		6.1199	1.12216	0.658513	3.30647	2.34472	0.418123		4.27826	0.766193	0.558654	2.24633	0.877837	0.493732		254
267	400	34396	156099	Lipid	Phospholipid Metabolism	2251	NAMED	YHHSONZFOIEMCP-UHFFFAOYSA-N	C[N+](C)(CCOP(O)([O-])=O)C	choline phosphate	phosphocholine	72556-74-2	119298	HMDB0001565	C00588	1014	Pos Early	267		22898663	34107155	8044259	8760298	1093079	16903442		6542714	8940339	6754389	54128614	23235747	2923423	267		2.58733	3.85378	0.908923	0.989829	0.123507	1.90992		0.739263	1.01017	0.76318	6.11601	2.62541	0.330318		267
275	400	513	155307	Amino Acid	Creatine Metabolism	537	NAMED	DDRJAANPRJIHGJ-UHFFFAOYSA-N	CN(C(N1)=N)CC1=O	creatinine	creatinine	60-27-5	568	HMDB0000562	C00791	588	Pos Early	275	1027611	145333081	226291218	221972662	169004714	121810217	252340570	5803536	123971947	192331972	210861463	126338622	150713165	477984456	275	0.00642824	0.909133	1.41557	1.38855	1.05721	0.761986	1.57852	0.0363041	0.775508	1.20314	1.31905	0.790313	0.942788	2.99004		275
																																																	278
279	400	56	155296	Amino Acid	Methionine, Cysteine, SAM and Taurine Metabolism	468	NAMED	LEVWYRKDKASIDU-UHFFFAOYSA-N	NC(C(O)=O)CSSCC(N)C(O)=O	cystine	cystine	56-89-3	575	HMDB0000192	C00491	67678	Pos Early	279			119853	77549	2210147	1452037		98444	395046		47974	59092	392774	128808	279			0.963987	0.623733	17.7764	11.6788		0.791793	3.17739		0.385859	0.475282	3.15911	1.03601		279
																																																	302
309	400	15522	155557	Carbohydrate	Glycolysis, Gluconeogenesis, and Pyruvate Metabolism	1249	NAMED	GNGACRATGGDKBX-UHFFFAOYSA-N	OCC(COP(O)(O)=O)=O	dihydroxyacetone phosphate (DHAP)	dihydroxyacetone phosphate (DHAP)	102783-56-2	3833110	HMDB0001473	C00111	668	Pos Early	309		247708	528382	221342			448078			88943	137740	820179	210662		309		1.05621	2.25299	0.943789			1.91058			0.379247	0.587315	3.49719	0.89825
310	400	15705	155581	Amino Acid	Methionine, Cysteine, SAM and Taurine Metabolism	459	NAMED	ILRYLPWNYFXEMH-UHFFFAOYSA-N	OC(C(CCSCC(N)C(O)=O)N)=O	cystathionine	cystathionine	535-34-2	811	HMDB0000099	C02291	439258	Pos Early	310		22404578	30753683	310763	3607522	499621	455952		1801603	744725	324760	4657479	2092073	82718	310		17.5976	24.1553	0.244087	2.83351	0.392425	0.358125		1.41506	0.58494	0.255081	3.65819	1.64321	0.0649704		310
																																																	311
330	305	1643	146876	Energy	TCA Cycle	1467	NAMED	VZCYOOQTPOCHFL-OWOJBTEDSA-N	OC(/C=C/C(O)=O)=O	fumarate	fumarate	100-17-8	10197150	HMDB0000134	C00122	444972	Polar	330		387637	312235	117428	129905	340111	181508			90158	98010	577963	240130	44039	330		2.13565	1.72023	0.646958	0.715698	1.87381	1			0.496716	0.539976	3.18423	1.32297	0.242628		330
																																																	331
338	305	587	147098	Xenobiotics	Food Component/Plant	4827	NAMED	RGHNJXZEOKUKBD-SQOUGZDYSA-N	OC([C@H](O)[C@@H](O)[C@H](O)[C@H](O)CO)=O	gluconate	gluconate	527-07-1	10240	HMDB0000625	C00257	10690,3085666	Polar	338		836336	887959	557424	518710	356924	647580	64482	748479	601426	431459	354035	378154	1640434	338		1.50036	1.59297	1	0.930548	0.64031	1.16174	0.115679	1.34275	1.07894	0.774023	0.635127	0.678396	2.94288		338
339	305	396	146390	Lipid	Fatty Acid, Dicarboxylate	1677	NAMED	JFCQEDHGNNZCLN-UHFFFAOYSA-N	OC(CCCC(O)=O)=O	glutarate (C5-DC)	glutarate (C5-DC)	110-94-1	3618533	HMDB0000661	C00489	743,4418048	Polar	339		438179	63715		218257	218030	63996		115389			1319952	73910		339		2.6284	0.382192		1.30921	1.30784	0.383877		0.692156			7.91768	0.443346			339
340	400	58	160611	Amino Acid	Glycine, Serine and Threonine Metabolism	1	NAMED	DHMQDGOQFOQNFH-UHFFFAOYSA-N	NCC(O)=O	glycine	glycine	56-40-6	730	HMDB0000123	C00037	750	Pos Early	340	296882	22196214	4633764	1422564	10589309	16963303	1648204	1918590	7417487	1232116	3771929	45319510	4561433	2282400	340	0.0712514	5.32707	1.1121	0.341414	2.54143	4.07118	0.395568	0.46046	1.78019	0.295707	0.90526	10.8766	1.09474	0.547774		340
344	400	43802	157048	Amino Acid	Creatine Metabolism	535	NAMED	BPMFZUMJYQTVII-UHFFFAOYSA-N	NC(NCC(O)=O)=N	guanidinoacetate	guanidinoacetate	352-97-6	743	HMDB0000128	C00581	763	Pos Early	344		45067549	1420094	231808	10955206	7271699	304818	130615	29856564	490746	225609	115103524	557053	434417	344		80.9035	2.5493	0.416133	19.6664	13.0539	0.547197	0.234475	53.5973	0.880968	0.405005	206.629	1	0.779849		344
355	209	59	123153	Amino Acid	Histidine Metabolism	72	NAMED	HNDVDQJCIGZPNO-UHFFFAOYSA-N	NC(C(O)=O)CC1=CN=CN1	histidine	histidine	5934-29-2	752	HMDB0000177	C00135	6274	Neg	355		1871873	607182	384271	4725395	3845876	472726		1497444	485494	311782	3966711	1304747	998226	355		1.62561	0.527303	0.333717	4.10373	3.33992	0.410535		1.30044	0.421624	0.270765	3.44486	1.1331	0.866902		355
358	400	590	155331	Amino Acid	Methionine, Cysteine, SAM and Taurine Metabolism	476	NAMED	VVIUBCNYACGLLV-UHFFFAOYSA-N	NCCS(O)=O	hypotaurine	hypotaurine	300-84-5	96959	HMDB0000965	C00519	107812	Pos Early	358		4368046	391233		1559754	844813			355226			71115044	176431		358		5.17043	0.4631		1.84627	1			0.420479			84.1784	0.20884			358
361	400	1123	155348	Nucleotide	Purine Metabolism, (Hypo)Xanthine/Inosine containing	4139	NAMED	UGQMRVRMYYASKQ-KQYNXXCUSA-N	O[C@H]1[C@H](N2C(N=CN=C3O)=C3N=C2)O[C@H](CO)[C@H]1O	inosine	inosine	58-63-9	21241953	HMDB0000195	C00294	6021	Pos Early	361		24830577	36075180	14565699	2496055	112436	14072091		5370244	19567675	6488334	23802380	30960175	5229153	361		1.73411	2.51941	1.01724	0.174319	0.00785228	0.982764		0.375046	1.36656	0.453131	1.66231	2.16219	0.365192		361
363	305	1124	145716	Lipid	Inositol Metabolism	2219	NAMED	CDAISMWEOUEBRE-GPIVLXJGSA-N	O[C@@H]1[C@@H](O)[C@H](O)[C@H](O)[C@H](O)[C@H]1O	myo-inositol	myo-inositol	87-89-8	10239179	HMDB0000211	C00137	892	Polar	363		2492126	4124059	1422912	1142002	1009620	4218872		850067	2173362	5137326	6047297	5662302	3934067	363		0.775615	1.28352	0.442848	0.355421	0.31422	1.31302		0.264563	0.676407	1.59887	1.88208	1.76226	1.22438		363
376	400	1125	155350	Amino Acid	Leucine, Isoleucine and Valine Metabolism	390	NAMED	AGPKZVBTJJNPAG-UHFFFAOYSA-N	NC(C(O)=O)C(C)CC	isoleucine	isoleucine	73-32-5	769	HMDB0000172	C06418,C00407,C16424	6306	Pos Early	376	6329840	123265507	37491159	30163825	181208040	176125394	24356641	17175112	72197904	20881340	25084086	105148109	30114556	31414917	376	0.205585	4.00351	1.21767	0.979683	5.88541	5.72033	0.791073	0.557826	2.3449	0.6782	0.8147	3.41508	0.978083	1.02032		376
391	400	2132	155460	Amino Acid	Urea cycle; Arginine and Proline Metabolism	499	NAMED	RHGKLRLOHDJJDR-UHFFFAOYSA-N	NC(C(O)=O)CCCNC(N)=O	citrulline	citrulline	372-75-8	810	HMDB0000904	C00327	9750	Pos Early	391	338686	22031804	6170645	1804624	15369404	14040260	2290805	9275298	10118254	1538786	28015809	15973241	2411125	7509833	391	0.0403555	2.62516	0.735251	0.215027	1.83131	1.67294	0.272956	1.10518	1.20562	0.183351	3.33817	1.90326	0.287293	0.89482		391
397	400	60	155300	Amino Acid	Leucine, Isoleucine and Valine Metabolism	337	NAMED	ROHFNLRQFUQHCH-YFKPBYRVSA-N	O=C([C@H](CC(C)C)N)O	leucine	leucine	61-90-5		HMDB0000687	C00123	6106	Pos Early	397	3524975	80031324	23577189	17488706	165009241	147268753	16143908	8012100	48766007	13420867	14183071	78581623	19745161	22754260	397	0.165883	3.76623	1.10953	0.823009	7.76525	6.93039	0.759724	0.377045	2.2949	0.631579	0.667448	3.69801	0.929197	1.0708		397
407	400	1301	155354	Amino Acid	Lysine Metabolism	107	NAMED	KDXKERNSBIXSRK-UHFFFAOYSA-N	NC(C(O)=O)CCCCN	lysine	lysine	56-87-1	5747	HMDB0003405	C00739,C00047	5962	Pos Early	407	1229413	29892992	9387476	9051734	155200541	151537366	12528318	4368787	34328824	8750692	12391674	70154274	11107669	14969479	407	0.0986688	2.39912	0.753409	0.726464	12.4559	12.1619	1.00548	0.350625	2.75512	0.702303	0.994517	5.63036	0.891466	1.2014		407
409	209	1303	123199	Energy	TCA Cycle	1469	NAMED	BJEPYKJPYRNKOW-UHFFFAOYSA-N	OC(C(O)=O)CC(O)=O	malate	malate	6915-15-7	510	HMDB0031518,HMDB0000156,HMDB0000744	C00149,C00711,C00497	525	Neg	409	237929	4212762	1915554	666195	817817	1629790	1284704	1319615	638501	927968	729932	5568450	2187304	555597	409	0.21506	3.80785	1.73144	0.602163	0.739212	1.47314	1.16122	1.19278	0.577131	0.838776	0.659774	5.03324	1.97707	0.502196		409
415	305	1302	145718	Amino Acid	Methionine, Cysteine, SAM and Taurine Metabolism	440	NAMED	FFEARJCKVFRZRR-UHFFFAOYSA-N	CSCCC(N)C(O)=O	methionine	methionine	63-68-3	5907	HMDB0000696	C00073	6137	Polar	415		326294	52493	37977	876936	803282	69832		175311	28754		484663	77824	99011	415		3.29553	0.530173	0.383563	8.85696	8.11306	0.705295		1.77062	0.290412		4.89504	0.786014	1		415
418	305	1496	145730	Lipid	Fatty Acid Metabolism (also BCAA Metabolism)	1792	NAMED	ZIYVHBGGAOATLY-UHFFFAOYSA-N	O=C(C(C(O)=O)C)O	methylmalonate (MMA)	methylmalonate (MMA)	516-05-2	473	HMDB0000202	C02170	487	Polar	418			568238	696484	485551	531490	455481			323640	552723		680784	597563	418			1.02807	1.2601	0.878471	0.961585	0.824067			0.585537	1		1.23169	1.08113		418
																																																	424
432	400	594	155332	Cofactors and Vitamins	Nicotinate and Nicotinamide Metabolism	4324	NAMED	DFPAKSUCGFBDDF-UHFFFAOYSA-N	NC(C1=CN=CC=C1)=O	nicotinamide	nicotinamide	98-92-0	911	HMDB0001406	C00153	936	Pos Early	432	1351751	4943731	14600096	5666071	4515560	3537825	6673199	3676481	3702905	4614040	4219383	24548146	7734219	3188509	432	0.296125	1.08301	3.19841	1.24125	0.989213	0.775023	1.46188	0.805398	0.811187	1.01079	0.92433	5.3777	1.69432	0.698499		432
																																																	439
444	400	1493	155375	Amino Acid	Urea cycle; Arginine and Proline Metabolism	494	NAMED	AHLPHDHHMVZTML-BYPYZUCNSA-N	O=C(O)[C@@H](N)CCCN	ornithine	ornithine	3184-13-2	6026	HMDB0000214	C00077	6262	Pos Early	444	1712800	8815518	4041912	3351597	16987336	57706288	3267296	4367890	14635925	2753810	8803513	16749938	3040475	5567431	444	0.34479	1.77458	0.813645	0.674683	3.41958	11.6164	0.657713	0.879265	2.94624	0.554347	1.77216	3.3718	0.612054	1.12074		444
445	305	1505	146440	Nucleotide	Pyrimidine Metabolism, Orotate containing	4227	NAMED	PXQPEWDEAKTCGB-UHFFFAOYSA-N	O=C(C1=CC(O)=NC(O)=N1)O	orotate	orotate	50887-69-9	942	HMDB0000226	C00295	967	Polar	445			149194	351346	92389	857624	91485		152457	385843	254502	98260	132960	465892	445			0.978597	2.30456	0.606	5.62535	0.600071		1	2.53083	1.66934	0.64451	0.872115	3.05589		445
448	400	38783	156575	Amino Acid	Glutathione Metabolism	575	NAMED	YPZRWBKMTBYPTK-BJDJZHNGSA-N	O=C([C@@H](NC(CC[C@@H](C(O)=O)N)=O)CSSC[C@@H](C(NCC(O)=O)=O)NC(CC[C@@H](C(O)=O)N)=O)NCC(O)=O	glutathione, oxidized (GSSG)	glutathione, oxidized (GSSG)	103239-24-3	58835	HMDB0003337	D00031,C00127	65359	Pos Early	448		3301685	4770008	363971	139710		608046		282707	315028	123800	7317511	157523		448		9.72515	14.0501	1.07208	0.411518		1.79101		0.832717	0.927919	0.364654	21.5538	0.463986			448
																																																	452
460	400	64	155301	Amino Acid	Phenylalanine Metabolism	142	NAMED	COLNVLDHVKWLRT-UHFFFAOYSA-N	NC(C(O)=O)CC1=CC=CC=C1	phenylalanine	phenylalanine	63-91-2	5910	HMDB0000159	C00079	6140	Pos Early	460	1662108	44142821	15021799	9066328	166353093	149018016	12940203	6636070	56233682	13329734	14445038	82784322	19655861	20881955	460	0.0958604	2.54589	0.866368	0.522892	9.59425	8.59447	0.746314	0.382729	3.24322	0.768779	0.833103	4.7745	1.13363	1.20435		460
461	400	42109	156915	Energy	Oxidative Phosphorylation	1486	NAMED	NBIIXXVUZAFLBC-UHFFFAOYSA-N	O=P(O)(O)O	phosphate	phosphate	7664-38-2	1032	HMDB0001429	C00009	1061	Pos Early	461	487271	8753832	23030430	4181936	1685775	3910132	11684354	797822	4180561	12574457	7111416	7577660	28803303	927443	461	0.0862934	1.55026	4.07858	0.740601	0.298543	0.692466	2.06924	0.141291	0.740358	2.22688	1.2594	1.34197	5.10093	0.164246		461
																																																	463
																																																	466
480	400	1898	155455	Amino Acid	Urea cycle; Arginine and Proline Metabolism	502	NAMED	ONIBWKKTOPOVIA-UHFFFAOYSA-N	OC(C1CCCN1)=O	proline	proline	147-85-3	128566	HMDB0000162,HMDB0003411	C00148,C000763	8988,145742,614	Pos Early	480	1869808	113974660	23233341	13985287	300575680	336342828	15578321	16004251	92218953	11911704	16699863	250893542	21095853	12591586	480	0.0989429	6.03109	1.22942	0.740046	15.9053	17.7979	0.824343	0.846882	4.87986	0.63032	0.883691	13.2763	1.11631	0.666297		480
482	305	527	146396	Carbohydrate	Glycolysis, Gluconeogenesis, and Pyruvate Metabolism	1257	NAMED	JVTAAEKCZFNVCJ-UHFFFAOYSA-N	CC(O)C(O)=O	lactate	lactate	79-33-4	592	HMDB0000190	C00186	612	Polar	482	1236851	334384602	167908820	54355571	279910380	248480979	95520752	1489530	157273039	114220799	36714545	284362173	141902122	64658305	482	0.00965826	2.61113	1.31116	0.424449	2.18575	1.94033	0.745898	0.0116314	1.22811	0.891922	0.286695	2.22051	1.10808	0.504901		482
496	400	2127	155459	Amino Acid	Glutathione Metabolism	574	NAMED	RWSXRVCMGQZWBV-WDSKDSINSA-N	O=C(N[C@@H](CS)C(NCC(O)=O)=O)CC[C@@H]([C@@](O)=O)N	glutathione, reduced (GSH)	glutathione, reduced (GSH)	70-18-8	111188	HMDB0000125	D00014,C00051	124886	Pos Early	496		448432	3231451	129830			647584			270341	154078	2375246	1799443		496		0.818295	5.89672	0.236913			1.18171			0.493316	0.28116	4.33433	3.28361			496
																																																	498
501	305	1515	164364	Xenobiotics	Drug - Topical Agents	5989	NAMED	YGSDEFSMJLZEOE-UHFFFAOYSA-N	OC1=C(C(O)=O)C=CC=C1	salicylate	salicylate	69-72-7	331	HMDB0001895	C00805	338	Polar	501		105343		244838	80849	139796			102578	87379		162501	116401		501		0.950132		2.20829	0.72921	1.26088			0.925193	0.788107		1.46566	1.04987			501
503	400	1648	155437	Amino Acid	Glycine, Serine and Threonine Metabolism	10	NAMED	MTCFGRXMJLQNBG-REOHCLBHSA-N	OC([C@@H](N)CO)=O	serine	serine	56-45-1	5736	HMDB0000187	C00065	5951	Pos Early	503	774950	11365142	8221465	2963306	30184371	20533771	5210825	5978930	29670233	7266323	22828833	43506212	8625103	9693240	503	0.0846092	1.24085	0.897621	0.323534	3.29554	2.24188	0.568919	0.652781	3.2394	0.793338	2.49246	4.75002	0.94169	1.05831		503
																																																	507
512	400	2125	155458	Amino Acid	Methionine, Cysteine, SAM and Taurine Metabolism	477	NAMED	XOAAWQZATWQOTB-UHFFFAOYSA-N	NCCS(=O)(O)=O	taurine	taurine	107-35-7	1091	HMDB0000251	C00245	1123	Pos Early	512		11054005	10085508	1421350	6718547	3385198	2399802	127709	4057279	1548412	1061353	48353564	9701170	2415290	512		3.26539	2.9793	0.419872	1.98468	1	0.70891	0.0377257	1.19854	0.457407	0.313528	14.2838	2.86576	0.713486		512
																																																	519
533	400	1670	155443	Amino Acid	Urea cycle; Arginine and Proline Metabolism	492	NAMED	XSQUKJJJFZCRTK-UHFFFAOYSA-N	O=C(N)N	urea	urea	57-13-6	1143	HMDB0000294	C00086	1176	Pos Early	533		32746552	21073476	18928622	71698028	48317536	32821499		27802921	17319008	15678730	34226780	26370393	88375328	533		1.08165	0.696075	0.625228	2.36825	1.59597	1.08412		0.918354	0.572061	0.517882	1.13054	0.871036	2.91911		533
535	209	606	123185	Nucleotide	Pyrimidine Metabolism, Uracil containing	4239	NAMED	DRTQHJPVMGBUCF-UHFFFAOYSA-N	OC1C(N(C=CC2=O)C(N2)=O)OC(CO)C1O	uridine	uridine	58-96-8	5807	HMDB0000296	C00299	6029	Neg	535		3382521	3553400	1996155	1943174	720361	1860191		1450716	1580904	756640	4870758	2511880	1078000	535		1.7787	1.86856	1.04968	1.02182	0.378802	0.978182		0.762859	0.831319	0.397879	2.56129	1.32087	0.566866		535
																																																	536
561	400	57	155297	Amino Acid	Glutamate Metabolism	46	NAMED	WHUUTDBJXJRKMK-VKHMYHEASA-N	O=C(O)[C@@H](N)CCC(O)=O	glutamate	glutamate	56-86-0	591	HMDB0000148	C00025,C00217	33032	Pos Early	561	215418	11318263	100693016	5507397	5508696	17594422	34310935	7685580	9507433	51834230	24271458	82178317	253154849	6361365	561	0.0149013	0.782927	6.96532	0.380968	0.381057	1.21707	2.37342	0.531641	0.657665	3.58557	1.67895	5.68459	17.5117	0.44004		561
563	400	53	155293	Amino Acid	Glutamate Metabolism	47	NAMED	ZDXPYRJPNDTMRX-VKHMYHEASA-N	OC([C@@H](N)CCC(N)=O)=O	glutamine	glutamine	56-85-9	5746	HMDB0000641	C00064	5961	Pos Early	563		460552214	291219474	150474509	542864098	277485280	206100149	2754009	391883788	253232767	242316596	454725819	261349429	302507059	563		1.65974	1.0495	0.542279	1.95637	1	0.742743	0.00992488	1.41227	0.912599	0.873259	1.63874	0.94185	1.09017		563
564	400	1284	155352	Amino Acid	Glycine, Serine and Threonine Metabolism	17	NAMED	AYFVYJQAPQTCCC-GBXIJSLDSA-N	N[C@H](C(O)=O)[C@H](O)C	threonine	threonine	72-19-5	6051	HMDB0000167	C00188	6288	Pos Early	564	1752233	27306284	12692837	4787325	70316050	53878587	6126947	5183774	24369946	8133356	12071392	55879150	15805474	14399778	564	0.129351	2.01577	0.936996	0.353404	5.19079	3.97736	0.452296	0.382671	1.79901	0.600411	0.89112	4.12505	1.16677	1.063		564
565	400	54	155294	Amino Acid	Tryptophan Metabolism	259	NAMED	QIVBCDIJIAJPQS-VIFPVBQESA-N	O=C(O)[C@@H](N)CC1=CNC2=C1C=CC=C2	tryptophan	tryptophan	73-22-3	6066	HMDB0000929	C00078	6305	Pos Early	565	111222	6861998	3465068	1530717	19503569	18626237	1460325	2803260	8940449	1758763	2883869	12744334	2968928	3562798	565	0.0345732	2.13304	1.07711	0.475822	6.06266	5.78994	0.45394	0.87139	2.77913	0.546709	0.896447	3.96156	0.922888	1.10749		565
566	400	1649	155438	Amino Acid	Leucine, Isoleucine and Valine Metabolism	421	NAMED	KZSNJWFQEVHDMF-BYPYZUCNSA-N	N[C@H](C(O)=O)C(C)C	valine	valine	72-18-4	6050	HMDB0000883	C00183	6287	Pos Early	566		74856062	16277842	9242463	165354059	126375862	11557669	3407317	52647247	8756617	10341984	75457068	17853176	18747250	566		4.19287	0.911762	0.517693	9.26188	7.07862	0.647373	0.190852	2.9489	0.49048	0.57928	4.22653	1	1.05008		566
572	305	48152	151982	Carbohydrate	Glycolysis, Gluconeogenesis, and Pyruvate Metabolism	1240	NAMED	WQZGKKKJIJFFOK-DVKNGEFBSA-N	O[C@H]1O[C@H](CO)[C@@H](O)[C@H](O)[C@H]1O	glucose	glucose	50-99-7	71358	HMDB0000122	C00031	5793	Polar	572		15347283	19729411	41551785	47136635	2228489	26931848		32954519	17662813	28946327	2413042	6637800	82835328	572		0.657817	0.845644	1.781	2.02038	0.0955177	1.15436		1.4125	0.757065	1.2407	0.103428	0.28451	3.5505		572
798	400	555	155320	Nucleotide	Purine Metabolism, Adenine containing	4166	NAMED	OIRDTQYFTABQOQ-KQYNXXCUSA-N	NC1=NC=NC2=C1N=CN2[C@@]3([H])[C@@](O)([H])[C@@](O)([H])[C@](CO)([H])O3	adenosine	adenosine	58-61-7	54923	HMDB0000050	C00212	60961	Pos Early	798		17929181	21543368	9079116	5934032		18218720		4698180	16579047	8438648	2147833	12270349	2786236	798		1.97477	2.37285	1	0.653591		2.00666		0.517471	1.82606	0.929457	0.236569	1.35149	0.306884		798
799	400	3141	155487	Amino Acid	Glycine, Serine and Threonine Metabolism	7	NAMED	KWIUHFFTVRNATP-UHFFFAOYSA-N	O=C(C[N+](C)(C)C)[O-]	betaine	betaine	107-43-7	19951173,242	HMDB0000043	C00719	247	Pos Early	799		180911266	37711063	35975859	114935312	87570485	33898253	4314728	58702376	22856273	16893114	61029178	32595190	70876529	799		4.7973	1	0.953987	3.04779	2.32214	0.898894	0.114415	1.55664	0.606089	0.447962	1.61834	0.86434	1.87946		799
800	400	1868	155454	Amino Acid	Methionine, Cysteine, SAM and Taurine Metabolism	461	NAMED	XUJNEKJLAYXESH-REOHCLBHSA-N	SC[C@H](N)C(O)=O	cysteine	cysteine	56-89-3,52-90-4	5653	HMDB0000574	C00097	5862	Pos Early	800		951315	1443153	249078	302731	650157	590172		176505	239242	192666	3518594	2273222	255102	800		2.13084	3.2325	0.557906	0.678083	1.45628	1.32192		0.395351	0.535875	0.43155	7.88125	5.09176	0.571399		800
803	305	48153	152039	Carbohydrate	Fructose, Mannose and Galactose Metabolism	1370	NAMED	WQZGKKKJIJFFOK-DXQLJALPSA-N	O[C@@H]1C(CO)O[C@@H](O)[C@@H](O)[C@H]1O	mannose	mannose	3458-28-4	141983	HMDB0000169	C00159,C02209,C00936	82308,439680,185698,18950	Polar	803		113875	87652	206690	268162		115089		253137	116586	144605			361599	803		0.78749	0.606148	1.42934	1.85444		0.795885		1.75054	0.806238	1			2.5006		803
806	400	5086	155492	Amino Acid	Glycine, Serine and Threonine Metabolism	6	NAMED	FFDGPVCHZBVARC-UHFFFAOYSA-N	CN(C)CC(O)=O	dimethylglycine	dimethylglycine	1118-68-9	653	HMDB0000092	C03626	673	Pos Early	806		3037307	423465	686096	3263767	2456069	237369	168935	2328283	386807	186118	1755059	331680	249499	806		7.17251	1	1.6202	7.70729	5.79993	0.56054	0.398935	5.49817	0.913433	0.439512	4.14452	0.783252	0.589184		806
811	400	1126	155351	Amino Acid	Alanine and Aspartate Metabolism	29	NAMED	QNAYBMKLOCPYGJ-REOHCLBHSA-N	O=C(O)[C@@H](N)C	alanine	alanine	56-41-7	5735	HMDB0000161	C00041	5950	Pos Early	811	212409	47104024	21260169	9500366	122259202	129539742	13833238	8666458	44419326	10472788	12796209	162967065	47532013	14513825	811	0.0118751	2.63342	1.18858	0.531133	6.83509	7.24212	0.773368	0.484512	2.48333	0.585497	0.715392	9.11092	2.65735	0.811418		811
815	400	1299	155353	Amino Acid	Tyrosine Metabolism	167	NAMED	OUYCCCASQSFEME-QMMMGPOBSA-N	N[C@@H](CC1=CC=C(O)C=C1)C(O)=O	tyrosine	tyrosine	60-18-4	5833	HMDB0000158	C00082	6057	Pos Early	815	334249	11352575	4114796	2111796	39339537	36800134	2971010	1488495	13504053	2653280	5483293	25115551	4433706	4256708	815	0.0769236	2.61267	0.946974	0.486006	9.05355	8.46913	0.683744	0.34256	3.1078	0.610622	1.26192	5.78006	1.02037	0.979633		815
																																																	818
821	209	33442	125870	Nucleotide	Pyrimidine Metabolism, Uracil containing	4241	NAMED	PTJWIQPHWPFNBW-GBNDHIKLSA-N	O[C@]1([H])[C@@](O)([H])[C@](CO)([H])O[C@]1(C2=CNC(NC2=O)=O)[H]	pseudouridine	pseudouridine	1445-07-4	21403010	HMDB0000767	C02067	15047	Neg	821		406616	462664	379367	380141	366064	296227		349289	329201	299620	287940	186316	847025	821		1.13683	1.29353	1.06064	1.06281	1.02345	0.828198		0.97655	0.920388	0.837684	0.805029	0.520906	2.36813		821
823	305	48990	160586	Carbohydrate	Glycolysis, Gluconeogenesis, and Pyruvate Metabolism	1256	NAMED	LCTONWCANYUPML-UHFFFAOYSA-N	CC(C(O)=O)=O	pyruvate	pyruvate	127-17-3	96901	HMDB0000243	C00022	1060	Polar	823		2518725	1483645	1376826	4775785	1563695	1233510		3885920	1324047	961878	1246231	744899	1720873	823		1.76106	1.03734	0.962657	3.33916	1.09331	0.862452		2.71698	0.925755	0.672531	0.871347	0.520823	1.20321		823
825	400	605	155338	Nucleotide	Pyrimidine Metabolism, Uracil containing	4240	NAMED	ISAKRJDGNUQOIC-UHFFFAOYSA-N	O=C(NC=C1)NC1=O	uracil	uracil	66-22-8	1141	HMDB0000300	C00106	1174	Pos Early	825		437890	346219			751652	83232					1760976	1182786		825		0.736233	0.582105			1.26377	0.13994					2.96076	1.98864			825
827	400	514	155308	Nucleotide	Pyrimidine Metabolism, Cytidine containing	4271	NAMED	UHDGCWIWMRVCDJ-XVFCMESISA-N	OC[C@@H]1[C@H]([C@H]([C@H](N2C(N=C(C=C2)N)=O)O1)O)O	cytidine	cytidine	65-46-3	5940	HMDB0000089	C00475	6175	Pos Early	827		2385479	3236200	3099215	1503618		2045939		1679612	1605136	1125789	2200495	2366502	1482715	827		1.16596	1.58177	1.51481	0.734928		1		0.820949	0.784547	0.550255	1.07554	1.15668	0.724711		827
828	305	575	146408	Carbohydrate	Pentose Metabolism	1286	NAMED	SRBFZHDQGSBBOR-SQOUGZDYSA-N	O[C@@H]1CO[C@@H](O)[C@@H](O)[C@@H]1O	arabinose	arabinose	28697-53-2	59687	HMDB0029942	C00216	66308	Polar	828			211564	88674			73508			95515	126004		105613	485714	828			2.0032	0.839613			0.696013			0.904387	1.19307		1	4.599		828
																																																	848
849	400	569	155325	Xenobiotics	Xanthine Metabolism	4612	NAMED	RYYVLZVUVIJVGH-UHFFFAOYSA-N	O=C(N(C)C1=C2N(C)C=N1)N(C)C2=O	caffeine	caffeine	58-08-2	2424	HMDB0001847	C07481	2519	Pos Early	849			346590					499306	820465	236038		1342040	740129	3460017	849			0.468283					0.67462	1.10854	0.318915		1.81325	1	4.67488		849
878	305	48195	153126	Carbohydrate	Fructose, Mannose and Galactose Metabolism	1364	NAMED	RFSUNEUAIZKAJO-ARQDHWQXSA-N	OC[C@@]1(O)O[C@H](CO)[C@@H](O)[C@@H]1O	fructose	fructose	57-48-7	5764	HMDB0000660	C00095	2723872	Polar	878		141470	374574	386812	206302		618012		147852	398047	405613	79946	121282	2150380	878		0.377682	1	1.03267	0.550764		1.64991		0.39472	1.06267	1.08286	0.213432	0.323786	5.74087		878
880	400	554	155319	Nucleotide	Purine Metabolism, Adenine containing	4167	NAMED	GFFGJBXGBJISGV-UHFFFAOYSA-N	NC1=NC=NC2=C1N=CN2	adenine	adenine	73-24-5	185	HMDB0000034	C00147	190	Pos Early	880	152033	475197	1029357	426964	293651	253818	810467	158550	418103	2967325	533736	363990	5448125	315632	880	0.359813	1.12464	2.43615	1.01049	0.694977	0.600705	1.91811	0.375237	0.989514	7.0227	1.26318	0.861446	12.8939	0.746999		880
																																																	881
																																																	888
																																																	891
																																																	892
																																																	913
917	400	512	155306	Amino Acid	Alanine and Aspartate Metabolism	40	NAMED	DCXYFEDJOCDNAF-REOHCLBHSA-N	NC(C[C@H](N)C(O)=O)=O	asparagine	asparagine	70-47-3	6031	HMDB0000168	C00152	6267	Pos Early	917	224118	16064840	3818278	2821298	57421577	21874926	3240263	2416666	26712008	4428593	7718377	52473057	6929241	9185493	917	0.0306013	2.19351	0.521351	0.385223	7.8404	2.98682	0.442429	0.329974	3.64728	0.604684	1.05387	7.16472	0.946125	1.2542		917
925	209	1644	125738	Lipid	Medium Chain Fatty Acid	1508	NAMED	MNWFXJYAOYHMED-UHFFFAOYSA-N	CCCCCCC(O)=O	heptanoate (7:0)	heptanoate (7:0)	111-14-8	7803	HMDB0000666	C17714	8094	Neg	925	87263	397061	340386	399272	492861	473226	430602	152162	377211	415446	387282	577641	214860	517853	925	0.219162	0.997224	0.854884	1.00278	1.23783	1.18851	1.08146	0.382157	0.94737	1.0434	0.972663	1.45075	0.539623	1.30059		925
926	209	32489	125850	Lipid	Medium Chain Fatty Acid	1507	NAMED	FUZZWVXGSFPDMH-UHFFFAOYSA-N	CCCCCC(O)=O	caproate (6:0)	caproate (6:0)	142-62-1	8552	HMDB0000535	C01585	8892	Neg	926	181995	954037	801547	911845	1185859	1231959	969037	451459	893169	837376	854841	1191219	312725	1001705	926	0.201655	1.0571	0.888134	1.01035	1.31396	1.36504	1.07372	0.500228	0.989653	0.927833	0.947185	1.3199	0.346507	1.10991		926
																																																	932
1001	400	32306	155905	Amino Acid	Urea cycle; Arginine and Proline Metabolism	520	NAMED	PMMYEEVYMWASQN-DMTCNVIQSA-N	O[C@@H]1C[C@@H](C(O)=O)NC1	trans-4-hydroxyproline	hydroxyproline	51-35-4	5605	HMDB0000725	C01157	5810	Pos Early	1001		25527705	9965325	2140363	20032179	19034733		1109484	12033612	4085335	3643828	61513807	39442426	13670393	1001		1.98628	0.775391	0.166539	1.55868	1.48107		0.0863277	0.936322	0.317875	0.283522	4.78632	3.06897	1.06368		1001
1002	305	1107	146424	Nucleotide	Purine Metabolism, (Hypo)Xanthine/Inosine containing	4153	NAMED	POJWUDADGALRAB-UHFFFAOYSA-N	O=C(N1)C(NC(N)=O)NC1=O	allantoin	allantoin	97-59-6	199	HMDB0000462	C02348,C01551,C02350	439714,204,439713	Polar	1002		487996	66543	59273	393399	274282	40503		323024	53667	28811	72458		38149	1002		7.33354	1	0.890747	5.91195	4.12188	0.608674		4.85436	0.806501	0.432968	1.08889		0.573298		1002
1004	305	3147	147146	Nucleotide	Purine Metabolism, (Hypo)Xanthine/Inosine containing	4141	NAMED	LRFVTYWOQMYALW-UHFFFAOYSA-N	O=C(N1)C(N=CN2)=C2NC1=O	xanthine	xanthine	69-89-6	1151	HMDB0000292	C00385	1188	Polar	1004		6282423	9172690	5428785	2208778	5432014	5463753		3410910	5179432	3701348	9662866	8202829	5730594	1004		1.15319	1.68372	0.996494	0.405438	0.997087	1.00291		0.626098	0.950724	0.67941	1.77369	1.50569	1.05189		1004
1021	209	1494	123209	Amino Acid	Glutathione Metabolism	587	NAMED	ODHCTXKNWHHXJC-VKHMYHEASA-N	O=C1CC[C@@H]([C@@](O)=O)N1	5-oxoproline	5-oxoproline	98-79-3	7127	HMDB0000267	C02237,C01879	439685,7405	Neg	1021	175005	1556067	1009466	1067273	2316014	2662082	1171455	298939	1956900	1328273	973231	1681284	1123678	2066594	1021	0.140019	1.24499	0.807661	0.853911	1.85301	2.1299	0.937266	0.239177	1.56569	1.06273	0.77867	1.34517	0.89904	1.65346		1021
																																																	1024
1025	400	1444	155369	Amino Acid	Lysine Metabolism	133	NAMED	HXEACLLIILLPRG-UHFFFAOYSA-N	OC(C1NCCCC1)=O	pipecolate	pipecolate	4043-87-2		HMDB0000070			Pos Early	1025		4644754	1153745	923967	5157788	3771107	497335	954515	1914876		421019	5844289	1386768	705031	1025		3.65655	0.908277	0.727386	4.06043	2.96878	0.391523	0.751435	1.50747		0.331444	4.60087	1.09172	0.55503		1025
1026	400	1600	155428	Lipid	Phospholipid Metabolism	2256	NAMED	SUHOOTKUPISOBE-UHFFFAOYSA-N	NCCOP(O)(O)=O	phosphoethanolamine	phosphoethanolamine (PE)	1071-23-4	990	HMDB0000224	C00346	1015	Pos Early	1026		4988205	6744635	5287296	1159598	700943	7260799		1439002	4396486	1422684	30578021	20904470	1239087	1026		1.06305	1.43737	1.12679	0.247125	0.14938	1.54737		0.30667	0.936948	0.303193	6.51657	4.45502	0.264066		1026
1052	305	1572	146444	Carbohydrate	Glycolysis, Gluconeogenesis, and Pyruvate Metabolism	1260	NAMED	RBNPOMFGQQGHHO-UHFFFAOYSA-N	O=C(O)C(O)CO	glycerate	glycerate	600-19-1	732	HMDB0000139,HMDB0006372	C00258	439194,752	Polar	1052	112525	4240599	5799891	3497850	1741594	1594286	2748385	502970	2631567	4469002	3065311	4211021	4364074	9960423	1052	0.0342899	1.29224	1.76741	1.0659	0.530718	0.485829	0.837519	0.153271	0.801921	1.36184	0.934096	1.28323	1.32987	3.03525		1052
1053	400	3155	155489	Nucleotide	Pyrimidine Metabolism, Uracil containing	4258	NAMED	JSJWCHRYRHKBBW-UHFFFAOYSA-N	OC(CCNC(N)=O)=O	3-ureidopropionate	3-ureidopropionate	462-88-4	109	HMDB0000026	C02642	111	Pos Early	1053		499920	861239	604182	276124	247720	173011		242654	274227	213757	119574	227821	1082766	1053		1.9156	3.3001	2.31511	1.05805	0.949215	0.662945		0.929803	1.05078	0.819076	0.458184	0.872966	4.14895		1053
																																																	1082
1083	209	1589	124587	Amino Acid	Methionine, Cysteine, SAM and Taurine Metabolism	441	NAMED	XUYPXLNMDZIRQH-LURJTMIESA-N	O=C(O)[C@H](CCSC)NC(C)=O	N-acetylmethionine	N-acetylmethionine	65-82-7	395338	HMDB0011745	C02712	448580	Neg	1083		318062	333526	291627	104521	46670	237954		188691	313830	122528	268740	159760	547510	1083		1.25544	1.31648	1.1511	0.412561	0.184214	0.939241		0.744793	1.23874	0.483637	1.06076	0.630598	2.16111		1083
																																																	1084
																																																	1087
																																																	1090
1099	209	1573	124583	Nucleotide	Purine Metabolism, Guanine containing	4202	NAMED	NYHBQMYGNKIUIF-UUOKFMHZSA-N	O=C1C(N=CN2[C@@]3([H])[C@@](O)([H])[C@@](O)([H])[C@](CO)([H])O3)=C2N=C(N)N1	guanosine	guanosine	118-00-3	6544	HMDB0000133	C00387	6802	Neg	1099		287114	617760	335267	63068		290896		79435	229306	82168	239394	347910	56572	1099		1.19934	2.58052	1.40048	0.263449		1.21513		0.331817	0.95786	0.343233	1	1.45329	0.236313		1099
																																																	1105
1110	209	1585	124585	Amino Acid	Alanine and Aspartate Metabolism	31	NAMED	KTHDTJVBEPMMGL-VKHMYHEASA-N	O=C(O)[C@@H](NC(C)=O)C	N-acetylalanine	N-acetylalanine	97-69-8	79449	HMDB0000766	C02847	88064	Neg	1110			172400	214102	84717	99781	194149		125428	187169	142325		112771	501850	1110			1.09556	1.36057	0.538356	0.634084	1.23377		0.797064	1.18941	0.90444		0.716632	3.18913		1110
1113	400	1558	155399	Amino Acid	Polyamine Metabolism	568	NAMED	UZTFMUBKZQVKLK-UHFFFAOYSA-N	CC(NCCCC(O)=O)=O	4-acetamidobutanoate	4-acetamidobutanoate	3025-96-5	17180	HMDB0003681	C02946	18189	Pos Early	1113		761943	2693431	1733898		557189	4938769	121202	936337	1822668	2349048	645629	1108995	4491472	1113		0.536034	1.89485	1.21981		0.391987	3.47447	0.0852667	0.658721	1.28226	1.65258	0.454206	0.780188	3.15979		1113
1114	400	1566	155405	Nucleotide	Pyrimidine Metabolism, Thymine containing	4303	NAMED	QCHPKSFMDHPSNR-UHFFFAOYSA-N	O=C(O)C(C)CN	3-aminoisobutyrate	3-aminoisobutyrate	214139-20-5,10569-72-9	58481	HMDB0002166	C05145	64956	Pos Early	1114		5026629	875767	509170	915974	821534			536466			12112582	761389		1114		5.92308	1.03195	0.599976	1.07933	0.968048			0.63214			14.2728	0.897176			1114
																																																	1123
1124	209	1564	124575	Energy	TCA Cycle	1457	NAMED	KRKNYBCHXYNGOX-UHFFFAOYSA-N	OC(CC(CC(O)=O)(O)C(O)=O)=O	citrate	citrate	77-92-9	305	HMDB0000094	C00158	311	Neg	1124	101414	15188384	42615509	1931175	5150632	2565949	3460651	188832	1782667	2329362	4581362	3738284	4430484	5370813	1124	0.0281747	4.21962	11.8394	0.536517	1.43094	0.712869	0.961434	0.0524611	0.495259	0.647141	1.27279	1.03857	1.23087	1.49211		1124
1134	209	1604	124593	Nucleotide	Purine Metabolism, (Hypo)Xanthine/Inosine containing	4151	NAMED	LEHOTFFKMJEONL-UHFFFAOYSA-N	O=C1NC(NC(NC2=O)=O)=C2N1	urate	urate	120K5305,69-93-2		HMDB0000289	C00366	1175	Neg	1134		11086610	2409176	1715531	12626202	9496388	1283864		6883693	2233859	795950	5980926	1618429	2339589	1134		4.66926	1.01465	0.722517	5.31768	3.99952	0.540715		2.89915	0.940817	0.335224	2.51894	0.681621	0.985346		1134
1136	209	33443	126081	Lipid	Short Chain Fatty Acid	1506	NAMED	NQPDZGIKBAWPEJ-UHFFFAOYSA-N	OC(CCCC)=O	valerate (5:0)	valerate (5:0)	109-52-4	7701	HMDB0000892	C00803	7991	Neg	1136		887038	618038	788796	1327672	1204725	1052984		1081260	637595	758829	801004	159837	505785	1136		1.11591	0.777504	0.992321	1.67024	1.51557	1.32467		1.36025	0.802107	0.954622	1.00768	0.201078	0.636288		1136
1140	400	2730	155470	Peptide	Gamma-glutamyl Amino Acid	651	NAMED	JBFYFLXEJFQWMU-WDSKDSINSA-N	O=C(N)CC[C@@H](C(O)=O)NC(CC[C@@H](C(O)=O)N)=O	gamma-glutamylglutamine	gamma-glutamylglutamine	10148-81-9	133013	HMDB0011738	C05283	150914	Pos Early	1140		10952950	7921526	1552979	8639247	349265	1892931		8563833	3129958	1512249	4964253	3563131	1763251	1140		3.27291	2.36708	0.464054	2.58154	0.104366	0.565637		2.55901	0.935281	0.451884	1.4834	1.06472	0.526887		1140
																																																	1141
1143	209	40605	223227	Lipid	Short Chain Fatty Acid	1505	NAMED	FERIUCNNQQJTOY-UHFFFAOYSA-N	OC(CCC)=O	butyrate/isobutyrate (4:0)	butyrate/isobutyrate (4:0)	109-92-6	259	HMDB0000039	C00246	264	Neg	1143	280280	1664474	775627	979073	1389028	1787753	1001783	265616	1380913	658057	506427	1020835	181833	1298410	1143	0.282989	1.68056	0.783123	0.988535	1.40245	1.80503	1.01146	0.268183	1.39426	0.664417	0.511321	1.0307	0.18359	1.31096		1143
1162	305	32377	147564	Carbohydrate	Aminosugar Metabolism	1436	NAMED	SQVRNKJHWKZAKO-UHFFFAOYSA-N	OC1(C(O)=O)CC(O)C(NC(C)=O)C(C(O)C(O)CO)O1	N-acetylneuraminate	N-acetylneuraminate	131-48-6	10292217	HMDB0000230	C00270	439197	Polar	1162		135287	753883	646893	135807		436028		136509	557685	483008	532908	259269	1466492	1162		0.280093	1.56081	1.3393	0.281169		0.902735		0.282623	1.15461	1	1.10331	0.53678	3.03617		1162
1221	400	27718	155838	Amino Acid	Creatine Metabolism	536	NAMED	CVSVTCORWBXHQV-UHFFFAOYSA-N	CN(C(N)=N)CC(O)=O	creatine	creatine	57-00-1	566	HMDB0000064	C00300	586	Pos Early	1221	527477	606658430	1275459161	232369038	210569765	75053956	379002833	4917182	268657416	362907223	194279321	1274710031	1470312672	186910234	1221	0.00210559	2.42166	5.09138	0.927572	0.840553	0.299601	1.51291	0.0196284	1.07243	1.44865	0.775525	5.08839	5.8692	0.746109		1221
																																																	1224
																																																	1231
																																																	1239
1242	400	15650	155564	Nucleotide	Purine Metabolism, Adenine containing	4173	NAMED	GFYLSDSUCHVORB-IOSLPCCCSA-N	N=C1C2=C(N([C@@]3([H])[C@@](O)([H])[C@@](O)([H])[C@](CO)([H])O3)C=N2)N=CN1C	N1-methyladenosine	1-methyladenosine	15763-06-1	4573813	HMDB0003331	C02494	27476	Pos Early	1242		229668	361609	146108	223298	57261	67173							393022	1242		1.02853	1.6194	0.654318	1	0.256433	0.300822							1.76008		1242
1254	209	15122	126021	Lipid	Glycerolipid Metabolism	2860	NAMED	PEDCQBHIVMGVHV-UHFFFAOYSA-N	OC(CO)CO	glycerol	glycerol	56-81-5	733	HMDB0000131	C00116	753	Neg	1254	289266	1107603	1007428	766391	610335	1067244	608083	302002	623749	636489	404872	1477512	1457084	440439	1254	0.459066	1.75777	1.59879	1.21626	0.968603	1.69372	0.965029	0.479278	0.989891	1.01011	0.642533	2.34481	2.31239	0.698977		1254
1256	400	15506	155556	Lipid	Phospholipid Metabolism	2250	NAMED	CRBHXDCYXIISFC-UHFFFAOYSA-N	[O-]CC[N+](C)(C)C	choline	choline	67-48-1	149278	HMDB0000097	C00114	305	Pos Early	1256	246245	132765744	71541502	62009908	50765889	79213467	42642102	407146	61586519	30971725	21857340	80997793	77059726	33415395	1256	0.00438344	2.36338	1.27352	1.10385	0.90369	1.41009	0.759078	0.00724766	1.09631	0.551332	0.389085	1.44185	1.37175	0.594832		1256
1258	400	4970	155491	Amino Acid	Tryptophan Metabolism	280	NAMED	RWZYAGGXGHYGMB-UHFFFAOYSA-N	OC(C1=CC=CC=C1N)=O	anthranilate	anthranilate	118-92-3	222	HMDB0001123	C00108	227	Pos Early	1258		181075	288085	374093	318889	311122	224257	258333	233567	250838	292277	286945	307236		1258		0.629793	1.00198	1.30113	1.10912	1.08211	0.779984	0.898503	0.812365	0.872434	1.01656	0.998017	1.06859			1258
																																																	1268
1383	209	12032	126015	Xenobiotics	Drug - Analgesics, Anesthetics	5404	NAMED	RZVAJINKPMORJF-UHFFFAOYSA-N	OC1=CC=C(NC(C)=O)C=C1	4-acetamidophenol	4-acetamidophenol	103-90-2	1906	HMDB0001859	C06804	1983	Neg	1383									2777590	1764139	1315634	993026	540914	3609304	1383									1.80376	1.14563	0.854371	0.64487	0.351269	2.34388		1383
1442	305	12129	147727	Amino Acid	Leucine, Isoleucine and Valine Metabolism	368	NAMED	AXFYFNCPONWUHW-UHFFFAOYSA-N	CC(C)(O)CC(O)=O	beta-hydroxyisovalerate	beta-hydroxyisovalerate	625-08-1	62571	HMDB0000754		69362	Polar	1442	74307	872921	934643	659402	629661	407527	441922	137777	366033	408064	415313	363559	337470	1154777	1442	0.180493	2.12034	2.27027	1.6017	1.52946	0.989892	1.07344	0.334663	0.889102	0.991196	1.0088	0.883092	0.819722	2.80498		1442
																																																	1537
																																																	1538
																																																	1539
																																																	1628
																																																	1869
2029	305	18362	146908	Lipid	Fatty Acid, Dicarboxylate	1697	NAMED	BDJRBEYXGGNYIS-UHFFFAOYSA-N	O=C(O)CCCCCCCC(O)=O	azelate (C9-DC)	azelate (C9-DC)	123-99-9	2179	HMDB0000784	C08261	2266	Polar	2029		239574	78464		93603	56561	92932	117267	54120	174135	83697	91736	160490	123708	2029		2.56868	0.841279		1.0036	0.606438	0.996403	1.25732	0.580266	1.86705	0.897387	0.983579	1.72075	1.32638		2029
2048	209	45721	145263	Xenobiotics	Drug - Analgesics, Anesthetics	5406	NAMED	DVPRQNKJGQEICH-JTQLQIEISA-N	O=C(C)NC1=CC(SC[C@@H](C(O)=O)NC(C)=O)=C(O)C=C1	3-(N-acetyl-cystein-S-yl) acetaminophen	3-(N-acetyl-cystein-S-yl) acetaminophen	52372-86-8	75765			83967	Neg	2048									90612			43958			2048									1.34669			0.653311				2048
2049	209	37475	127693	Xenobiotics	Drug - Analgesics, Anesthetics	5407	NAMED	IGTYILLPRJOVFY-UHFFFAOYSA-N	CC(NC1=CC=C(OS(=O)(O)=O)C=C1)=O	4-acetaminophen sulfate	4-acetaminophen sulfate	32113-41-0,10066-90-7	75741	HMDB0059911	C06804	83939	Neg	2049									5929793	622294	399411	4538771	273740	1345007	2049									6.02835	0.632637	0.40605	4.61421	0.27829	1.36736		2049
																																																	2050
2051	305	15745	146490	Amino Acid	Leucine, Isoleucine and Valine Metabolism	415	NAMED	WXUAQHNMJWJLTG-UHFFFAOYSA-N	CC(C(O)=O)CC(O)=O	methylsuccinate	methylsuccinate	498-21-5	9922	HMDB0001844		10349	Polar	2051		186971	177882	118831	83572	101186	267970	109111	87426	132436	172778	99575	186427	130528	2051		1.43242	1.36279	0.910387	0.640261	0.775205	2.05297	0.83592	0.669787	1.01462	1.32369	0.762863	1.42825	1		2051
2054	305	15765	147158	Amino Acid	Leucine, Isoleucine and Valine Metabolism	412	NAMED	UKFXDFUAPNAMPJ-UHFFFAOYSA-N	CCC(C(O)=O)C(O)=O	ethylmalonate	ethylmalonate	601-75-2	11263	HMDB0000622		11756	Polar	2054		183043	470180	162651	224592		175205			168599	194818			402895	2054		0.968838	2.48864	0.860904	1.18875		0.927352			0.892386	1.03116			2.1325		2054
100000007	400	15500	155554	Lipid	Carnitine Metabolism	1950	NAMED	PHIQHXFUZVPYII-ZCFIWIBFSA-N	[O-]C(C[C@@H](O)C[N+](C)(C)C)=O	carnitine	carnitine	461-05-2	10455	HMDB0000062	C00487,C00308	288	Pos Early	100000007		70111734	33552642	6069423	113405019	96031598	9290200	4375811	43820531	7374815	4203711	184153328	23710977	17748684	100000007		2.95693	1.41507	0.255975	4.78281	4.05009	0.39181	0.184548	1.84811	0.31103	0.17729	7.76659	1	0.748543		100000007
100000008	209	15778	124867	Xenobiotics	Benzoate Metabolism	4498	NAMED	WPYMKLBDIGXBTP-UHFFFAOYSA-N	OC(C1=CC=CC=C1)=O	benzoate	benzoate	65-85-0	238	HMDB0001870	C00180	243	Neg	100000008	256678	2324773	1701171	1590908	2017058	2391806	1760851	680848	1969136	2042440	2248754	3433444	1732672	1967576	100000008	0.130402	1.18107	0.86426	0.808242	1.02474	1.21513	0.89458	0.345897	1.0004	1.03764	1.14245	1.74432	0.880264	0.999604		100000008
																																																	100000010
100000014	209	15753	124647	Xenobiotics	Benzoate Metabolism	4483	NAMED	QIAFMBKCNZACKA-UHFFFAOYSA-N	O=C(C1=CC=CC=C1)NCC(O)=O	hippurate	hippurate	495-69-2	451	HMDB0000714	C01586	464	Neg	100000014		210671	75070		363163	492125			106935	171131		63840			100000014		1.23105	0.43867		2.12213	2.87572			0.624872	1		0.373048				100000014
100000036	209	15676	123263	Amino Acid	Leucine, Isoleucine and Valine Metabolism	399	NAMED	JVQYSWDUAOAHFM-UHFFFAOYSA-N	CCC(C)C(C(O)=O)=O	3-methyl-2-oxovalerate	3-methyl-2-oxovalerate	51829-07-3,1460-34-0	46	HMDB0000491	C03465,C06008,C00671	439286,440877	Neg	100000036		519612		87733	573399	310297			579110			297121			100000036		1.25221		0.211428	1.38184	0.747786			1.3956			0.716033				100000036
																																																	100000039
100000042	400	15677	155570	Amino Acid	Histidine Metabolism	74	NAMED	JDHILDINMRGULE-LURJTMIESA-N	N[C@H](C(O)=O)CC1=CN=CN1C	3-methylhistidine	3-methylhistidine	368-16-1	58494	HMDB0000479	C01152	64969	Pos Early	100000042		630499	58045		13729269	10652436	473009		4326265	601411	186558	10039419	3837744	3269714	100000042		0.19283	0.0177523		4.19892	3.25791	0.144664		1.32313	0.183934	0.0570564	3.07043	1.17372	1		100000042
100000043	209	15736	126033	Xenobiotics	Drug - Analgesics, Anesthetics	5408	NAMED	IPROLSVTVHAQLE-UHFFFAOYSA-N	OC1C(C(O)=O)OC(OC2=CC=C(NC(C)=O)C=C2)C(O)C1O	4-acetamidophenylglucuronide	4-acetamidophenylglucuronide	120595-80-4	3239926	HMDB0010316		4022661,83944	Neg	100000043									2959306	276543	144076	1392870	54866	295371	100000043									10.3488	0.967079	0.503838	4.87091	0.191868	1.03292		100000043
																																																	100000054
																																																	100000096
																																																	100000112
																																																	100000125
100000257	305	15443	146478	Carbohydrate	Aminosugar Metabolism	1424	NAMED	AEMOLEFTQBMNLQ-QIUUJYRFSA-N	O[C@@H]1O[C@H]([C@](O)=O)[C@@H](O)[C@H](O)[C@H]1O	glucuronate	glucuronate	207300-70-7	58552	HMDB0000127	C16245	441478,23677976,94715,65041,444791	Polar	100000257		213206	156473		184882	125966			160564		91935		123076	183213	100000257		1.34499	0.987096		1.16631	0.794645			1.0129		0.579964		0.776414	1.15578		100000257
100000258	400	43847	157058	Lipid	Glycerolipid Metabolism	2861	NAMED	AWUCVROLDVIAJX-UHFFFAOYSA-N	O=P(O)(OCC(CO)O)O	glycerol 3-phosphate	glycerol 3-phosphate	29849-82-9	734	HMDB0000126	C0093	754	Pos Early	100000258		345229	393648	73027	109780		284227		58695	398677	99175	197853	1416259	145378	100000258		1.74488	1.9896	0.369097	0.554856		1.43656		0.29666	2.01502	0.501256	1	7.15814	0.734778		100000258
100000263	400	15716	155583	Amino Acid	Histidine Metabolism	85	NAMED	ACZFBYCNAVEFLC-UHFFFAOYSA-N	OC(C(O)=O)CC1=CN=CN1	imidazole lactate	imidazole lactate	14403-45-3	389128	HMDB0002320	C05568	793	Pos Early	100000263		642932	124779	48005	390004	235782			428226	49087	156369	991579	62514	89117	100000263		4.11163	0.797978	0.306998	2.49413	1.50786			2.73856	0.313918	1	6.34128	0.399785	0.569915		100000263
100000265	400	15140	155539	Amino Acid	Tryptophan Metabolism	272	NAMED	YGPSJZOEDVAXAB-QMMMGPOBSA-N	N[C@H](C(O)=O)CC(C1=CC=CC=C1N)=O	kynurenine	kynurenine	2922-83-0	141580	HMDB0000684	C00328	161166	Pos Early	100000265	259739	980519	405526	199342	642419	1276731	284600	390512	1063115	403244	339297	745776	407058	356107	100000265	0.642306	2.42472	1.00282	0.492951	1.58863	3.15722	0.703785	0.965694	2.62897	0.997178	0.839044	1.84422	1.00661	0.880614		100000265
100000269	400	15990	155613	Lipid	Phospholipid Metabolism	2254	NAMED	SUHOQUVVVLNYQR-MRVPVSSYSA-N	O=P(OCC[N+](C)(C)C)([O-])OC[C@H](O)CO	glycerophosphorylcholine (GPC)	glycerophosphorylcholine (GPC)	28319-77-9	571409	HMDB0000086	C00670	71920	Pos Early	100000269		28869175	46532162	5177847	2145689	2406117	4318774	935650	1895919	2711916	676985	53670219	5536232	895831	100000269		10.6453	17.1584	1.90929	0.791208	0.887239	1.59252	0.345014	0.699107	1	0.249633	19.7905	2.04145	0.330331		100000269
																																																	100000276
100000282	400	15720	155584	Amino Acid	Glutamate Metabolism	49	NAMED	RFMMMVDNIPUKGG-YFKPBYRVSA-N	O=C(O)CC[C@@H](C(O)=O)NC(C)=O	N-acetylglutamate	N-acetylglutamate	5817-08-3	1266066	HMDB0001138	C00624	70914	Pos Early	100000282		2921997	5374503	2998698	2203866	200475	4927114		1426291	3221857	2279284	2941047	5970775	1989991	100000282		0.996751	1.83335	1.02292	0.751782	0.068386	1.68074		0.486536	1.09904	0.777509	1.00325	2.03675	0.678825		100000282
100000295	209	15336	123251	Xenobiotics	Food Component/Plant	5096	NAMED	FEWJPZIEWOKRBE-JCYAYHJZSA-N	OC([C@H](O)[C@@H](O)C(O)=O)=O	tartarate	tartarate	87-69-4,6106-24-7	852	HMDB0000956,HMDB0062642	C00552,C02107,C00898	444305,875	Neg	100000295	30986	184023	265187	208249	64242	88516	298227	137779	68618	292191	241472	169476	353312	114216	100000295	0.17531	1.04115	1.50036	1.17822	0.363464	0.500799	1.68729	0.779516	0.388222	1.65314	1.36618	0.958849	1.99894	0.646203		100000295
																																																	100000299
																																																	100000341
100000406	305	15772	146492	Carbohydrate	Pentose Metabolism	1279	NAMED	HEBKCHPVOIAQTA-ZXFHETKHSA-N	OC[C@@H](O)[C@@H](O)[C@@H](O)CO	ribitol	ribitol	488-81-3	10254628	HMDB0002917,HMDB0001851,HMDB0000568,HMDB0000508	C00379,C01904,C00474,C00532	6912	Polar	100000406		33161	72749	84934			69535			57371	53933		103635	257699	100000406		0.466124	1.02259	1.19387			0.977411			0.806429	0.758104		1.45673	3.62232		100000406
																																																	100000409
																																																	100000436
																																																	100000437
100000442	305	18335	146498	Xenobiotics	Food Component/Plant	4927	NAMED	AAWZDTNXLSGCEK-WYWMIBKRSA-N	O[C@@]1([C@](O)(C[C@@](C(O)=O)(C[C@]1(O)[H])O)[H])[H]	quinate	quinate	77-95-2	10246715	HMDB0003072	C00296	6508	Polar	100000442		224913	280940	149676	293398	340703	130696		456135	475522	319524	75208		158209	100000442		0.800573	1	0.532769	1.04434	1.21273	0.46521		1.6236	1.69261	1.13734	0.267701		0.563142		100000442
																																																	100000445
																																																	100000463
100000467	209	27672	123315	Amino Acid	Tryptophan Metabolism	327	NAMED	BXFFHSIDQOFMLE-UHFFFAOYSA-N	O=S(OC2=CNC1=CC=CC=C12)(O)=O	3-indoxyl sulfate	3-indoxyl sulfate	2642-37-7	9840	HMDB0000682		10258	Neg	100000467		111891	35481		82972	84860			32322			71638			100000467		1.4474	0.458974		1.07331	1.09773			0.41811			0.926693				100000467
																																																	100000491
100000551	209	22116	124905	Amino Acid	Leucine, Isoleucine and Valine Metabolism	348	NAMED	BKAJNAXTPSGJCU-UHFFFAOYSA-N	CC(C)CC(C(O)=O)=O	4-methyl-2-oxopentanoate	4-methyl-2-oxopentanoate	816-66-0	69	HMDB0000695	C00233	70	Neg	100000551		722802		125328	1232134	595049			1084479			548078			100000551		1.09694		0.190201	1.86991	0.90306			1.64583			0.831775				100000551
100000580	209	20675	123293	Carbohydrate	Glycolysis, Gluconeogenesis, and Pyruvate Metabolism	1237	NAMED	MPCAJMNYNOGXPB-SLPGGIOYSA-N	O[C@@H]1[C@@H](CO)OC[C@H](O)[C@H]1O	1,5-anhydroglucitol (1,5-AG)	1,5-anhydroglucitol (1,5-AG)	154-58-5		HMDB0002712	C07326	64960	Neg	100000580		4980063	2666094	3342286	7234275	5650043	2165004		1838574	907895	776733	4603868	1102410	5973286	100000580		1.65771	0.887459	1.11254	2.40806	1.88072	0.720661		0.612003	0.30221	0.25855	1.53248	0.366957	1.98832		100000580
																																																	100000657
																																																	100000665
																																																	100000706
100000707	305	20676	147767	Lipid	Fatty Acid, Dicarboxylate	1689	NAMED	VZCYOOQTPOCHFL-UHFFFAOYSA-N	O=C(C=CC(O)=O)O	maleate	maleate	110-16-7	392248	HMDB0000176	C01384	444266	Polar	100000707	94533	155379	160921	131649	180866	170506	217436	302137	194569	232457	214388	244393	239867	184663	100000707	0.49855	0.81944	0.848668	0.694293	0.953854	0.899217	1.14672	1.59342	1.02612	1.22594	1.13064	1.28888	1.26501	0.973879		100000707
100000708	209	44656	126996	Amino Acid	Leucine, Isoleucine and Valine Metabolism	356	NAMED	GWYFCOCPABKNJV-UHFFFAOYSA-N	CC(C)CC(O)=O	isovalerate (i5:0)	isovalerate (C5)	503-74-2	10001	HMDB0000718	C08262	10430	Neg	100000708	62414	356747	196918	264895	412622	497380	285005	118031	345941	388383	192905	392991	106161	332418	100000708	0.202176	1.1556	0.637871	0.858067	1.33659	1.61115	0.923208	0.382334	1.1206	1.25808	0.624871	1.273	0.343884	1.07679		100000708
																																																	100000743
																																																	100000763
100000765	209	22177	128187	Xenobiotics	Food Component/Plant	4769	NAMED	JOOXCMJARBKPKM-UHFFFAOYSA-N	CC(CCC(O)=O)=O	levulinate (4-oxovalerate)	levulinate (4-oxovalerate)	123-76-2	11091	HMDB0000720		11579	Neg	100000765	150749	312509	191269	217679	288005	247700	214488	173839	238945	169328	180358	154393	171311	149314	100000765	0.811292	1.68184	1.02936	1.17149	1.54997	1.33306	1.15432	0.935556	1.28594	0.911279	0.97064	0.830903	0.921951	0.803569
																																																	100000773
																																																	100000774
																																																	100000776
100000787	305	22185	147184	Amino Acid	Alanine and Aspartate Metabolism	37	NAMED	OTCCIMWXFLJLIA-BYPYZUCNSA-N	OC([C@@H](NC(C)=O)CC(O)=O)=O	N-acetylaspartate (NAA)	N-acetylaspartate (NAA)	997-55-7,997-55-7	58576	HMDB0000812	C01042	65065	Polar	100000787		941820	48263184	33774630	12507827	183012	52819443		4091512	30056895	23333235	5205000	83462212	10210082	100000787		0.0525554	2.69318	1.88469	0.697961	0.0102124	2.94743		0.228314	1.67723	1.30204	0.290449	4.65735	0.569742		100000787
																																																	100000792
100000802	400	32198	155890	Lipid	Fatty Acid Metabolism (Acyl Carnitine, Short Chain)	1858	NAMED	RDHQFKQIGNGIED-MRVPVSSYSA-N	C[N+](C)(C)C[C@H](OC(C)=O)CC([O-])=O	acetylcarnitine (C2)	acetylcarnitine (C2)	5080-50-2	5406074	HMDB0000201	C02571	7045767	Pos Early	100000802	545317	126380704	27357821	3671362	42939207	19671286	7704579	1624742	26335452	4381018	1259479	180885262	14777715	6693085	100000802	0.0485108	11.2427	2.43372	0.3266	3.81982	1.74994	0.685391	0.144535	2.34277	0.389731	0.112042	16.0914	1.31461	0.595409		100000802
																																																	100000808
100000837	400	20691	155703	Xenobiotics	Chemical	6078	NAMED	ZBCBWPMODOFKDW-UHFFFAOYSA-N	OCCNCCO	diethanolamine	diethanolamine	111-42-2	13835604	HMDB0004437	C06772	8113	Pos Early	100000837		10366057	14375322	7044095	6760520	8378774	9951072	33976994	20216208	10677560	41464379	5515446	7563824	4820532	100000837		1.0417	1.4446	0.707873	0.679376	0.841997	1	3.41441	2.03156	1.07301	4.16683	0.554256	0.760101	0.484423		100000837
100000840	209	20693	143841	Xenobiotics	Food Component/Plant	5229	NAMED	ROBFUDYVXSDBQM-UHFFFAOYSA-N	O=C(C(O)C(O)=O)O	tartronate (hydroxymalonate)	tartronate (hydroxymalonate)	80-69-3	44	HMDB0035227	C02287	45	Neg	100000840		263854	298592	164581	217645	269703	522304	230391	234258	518196	433565	655049	1081189	643194	100000840		0.883661	1	0.55119	0.728904	0.903249	1.74922	0.771591	0.784542	1.73547	1.45203	2.19379	3.62096	2.15409		100000840
100000841	209	20694	143843	Cofactors and Vitamins	Ascorbate and Aldarate Metabolism	4377	NAMED	MUBZPKHOEPUJKR-UHFFFAOYSA-N	O=C(O)C(O)=O	oxalate (ethanedioate)	oxalate (ethanedioate)	144-62-7	946	HMDB0002329	C00209	971	Neg	100000841	88239	1138772	648690	402703	460308	293301	391980	221965	461186	500330	370337	779569	481448	2876921	100000841	0.191513	2.47158	1.40791	0.874022	0.999047	0.636577	0.850749	0.48175	1.00095	1.08591	0.803775	1.69197	1.04493	6.24404		100000841
100000846	305	20699	146508	Xenobiotics	Food Component/Plant	4917	NAMED	UNXHWFMMPAWVPI-UHFFFAOYSA-N	OCC(O)C(CO)O	erythritol	erythritol	149-32-6	13835932	HMDB0002994	C00503	222285	Polar	100000846		36895	210460	200005			103519			138655	135704		114796	530654	100000846		0.268954	1.53419	1.45798			0.754624			1.01076	0.989244		0.836831	3.86832		100000846
100000924	209	21184	126057	Lipid	Monoacylglycerol	2874	NAMED	RZRNAYUHWVFMIP-KTKRTIGZSA-N	O=C(OCC(O)CO)CCCCCCC/C=C\CCCCCCCC	1-oleoylglycerol (18:1)	1-oleoylglycerol (18:1)	111-03-5	4446588	HMDB0011567		5283468	Neg	100000924	859700	663848	1133151		18075134	517829	21013630	15633255	3413666	1016198	20271572	19605478	363270		100000924	0.378155	0.292006	0.498437		7.95068	0.227776	9.24323	6.87657	1.50156	0.446993	8.91682	8.62383	0.159791			100000924
100000936	209	44526	124713	Amino Acid	Leucine, Isoleucine and Valine Metabolism	428	NAMED	QHKABHOOEWYVLI-UHFFFAOYSA-N	OC(C(C(C)C)=O)=O	3-methyl-2-oxobutyrate	3-methyl-2-oxobutyrate	3715-29-5	48	HMDB0000019	C00141	49	Neg	100000936		438356	113775	120844	691115	415937			615815		72376	335467		190233	100000936		1.3067	0.339154	0.360226	2.06016	1.23987			1.83569		0.215747	1		0.567069		100000936
100000961	400	22137	155792	Amino Acid	Urea cycle; Arginine and Proline Metabolism	500	NAMED	QUOGESRFPZDMMT-YFKPBYRVSA-N	N[C@H](C(O)=O)CCCCNC(N)=N	homoarginine	homoarginine	156-86-5	8732	HMDB0000670	C01924	9085	Pos Early	100000961		748094			3208515	2613119	438144		609616			1952720	462371	906181	100000961		0.904437			3.87906	3.15923	0.529711		0.737019			2.36082	0.559001	1.09556		100000961
																																																	100000987
100000989	400	22202	155809	Xenobiotics	Chemical	6235	NAMED	GSEJCLTVZPLZKY-UHFFFAOYSA-N	OCCN(CCO)CCO	triethanolamine	triethanolamine	102-71-6	13835630	HMDB0032538	C06771	7618	Pos Early	100000989	887386	1800077	865360	809129	2276909	1615096	1138073	2928550	1037641	1271778	1627000	1566144	5081747	3347068	100000989	0.557887	1.13168	0.544039	0.508688	1.43146	1.01539	0.71549	1.84114	0.65235	0.799549	1.02287	0.984612	3.19482	2.10425		100000989
100001006	400	27710	155837	Amino Acid	Glycine, Serine and Threonine Metabolism	2	NAMED	OKJIRPAQVSHGFK-UHFFFAOYSA-N	O=C(O)C(NC(C)=O)[H]	N-acetylglycine	N-acetylglycine	543-24-8	10507	HMDB0000532		10972	Pos Early	100001006	223490	4495079	1599281	1283714	1847991	1368989	704452		3137723	1469208	1229107	2365267	371153	2081194	100001006	0.152116	3.05953	1.08853	0.873746	1.25781	0.931787	0.479477		2.13566	1	0.836578	1.60989	0.252621	1.41654		100001006
100001007	305	27731	147186	Carbohydrate	Pentose Metabolism	1280	NAMED	QXKAIJAYHKCRRA-BXXZVTAOSA-N	OC([C@H](O)[C@H](O)[C@H](O)CO)=O	ribonate	ribonate	5336-08-3	4574162	HMDB0000867	C01685	5460677	Polar	100001007		762128	5255218	3218021	334839	357790	3662794		583296	2963671	2983126	534159	1497782	9933383	100001007		0.34165	2.35583	1.44259	0.150103	0.160392	1.64197		0.261483	1.32857	1.33729	0.239455	0.671432	4.45298		100001007
100001022	305	27738	146524	Cofactors and Vitamins	Ascorbate and Aldarate Metabolism	4374	NAMED	JPIJQSOTBSSVTP-UHFFFAOYSA-N	O=C(O)C(O)([H])C([H])(O)CO	threonate	threonate	70753-61-6	133224	HMDB0062620,HMDB0000943	C01620	151152,5460407	Polar	100001022		14083110	14320909	10078003	5596838	2612758	7718873		6497976	8475585	5792968	17859395	9422449	63672045	100001022		1.5737	1.60028	1.12616	0.625414	0.29196	0.862539		0.726111	0.947097	0.64733	1.99568	1.0529	7.11498		100001022
																																																	100001034
																																																	100001040
																																																	100001051
																																																	100001054
100001055	400	33441	156017	Amino Acid	Leucine, Isoleucine and Valine Metabolism	431	NAMED	LRCNOZRCYBNMEP-VIFPVBQESA-N	CC(C)C(O[C@@H](CC([O-])=O)C[N+](C)(C)C)=O	isobutyrylcarnitine (C4)	isobutyrylcarnitine (C4)	25518-49-4		HMDB0000736		168379	Pos Early	100001055	474226	604045	520839	362446	840145	426556	487715	330081	1029461	571150	223887	2503851	505404	491250	100001055	0.951636	1.21215	1.04518	0.727326	1.68593	0.855976	0.978705	0.662378	2.06583	1.14613	0.449277	5.02451	1.0142	0.985798		100001055
																																																	100001073
100001081	400	31675	155868	Amino Acid	Glutamate Metabolism	62	NAMED	HNJBEVLQSNELDL-UHFFFAOYSA-N	O=C1CCCN1	2-pyrrolidinone	2-pyrrolidinone	616-45-5	11530	HMDB0002039		12025	Pos Early	100001081	206995	372766	437993	501100		390971	913467		691173	810697	620592	418751		464295	100001081	0.445826	0.802865	0.943351	1.07927		0.842075	1.96743		1.48865	1.74608	1.33663	0.901907		1
																																																	100001083
100001092	400	32401	155930	Cofactors and Vitamins	Nicotinate and Nicotinamide Metabolism	4342	NAMED	WWNNZCOKKKDOPX-UHFFFAOYSA-N	C[N+]1=CC(C([O-])=O)=CC=C1	trigonelline (N'-methylnicotinate)	trigonelline (N'-methylnicotinate)	535-83-1	5369	HMDB0000875	C01004	5570	Pos Early	100001092	59706	1901944	840858		807343	904947	241902		1224223	287074	140642	400381	327554	168774	100001092	0.164042	5.22559	2.31026		2.21817	2.48634	0.664625		3.36355	0.788735	0.386414	1.10005	0.899954	0.463706		100001092
																																																	100001102
																																																	100001108
100001121	209	31555	124697	Cofactors and Vitamins	Vitamin B6 Metabolism	4472	NAMED	HXACOUQIXZGNBF-UHFFFAOYSA-N	OC1=C(C(O)=O)C(CO)=CN=C1C	pyridoxate	pyridoxate	82-82-6	6467	HMDB0000017	C00847	6723	Neg	100001121		220635	245861	316352	650290	86750	320361	515604	340809	247404	116952	248348	247889	423248	100001121		0.888411	0.989986	1.27383	2.61846	0.349308	1.28997	2.07614	1.3723	0.996199	0.47092	1	0.998152	1.70425		100001121
																																																	100001126
																																																	100001148
																																																	100001150
																																																	100001153
100001162	400	32452	155955	Lipid	Fatty Acid Metabolism (also BCAA Metabolism)	1789	NAMED	UFAHZIUFPNSHSL-UHFFFAOYSA-N	[O-]C(CC(OC(CC)=O)C[N+](C)(C)C)=O	propionylcarnitine (C3)	propionylcarnitine (C3)	17298-37-2	96904	HMDB0000824	C03017	107738	Pos Early	100001162		5759373	1224954	186115	2717696	1323378	406019		2715946	196772	352141	4671566	710699	339798	100001162		5.95083	1.26568	0.192302	2.80804	1.36737	0.419516		2.80623	0.203313	0.363847	4.82686	0.734325	0.351094		100001162
																																																	100001167
																																																	100001170
																																																	100001178
																																																	100001181
																																																	100001182
																																																	100001193
100001208	400	32350	155911	Amino Acid	Histidine Metabolism	93	NAMED	ZHCKPJGJQOPTLB-UHFFFAOYSA-N	O=C(O)CC1=CN(C)C=N1	1-methyl-4-imidazoleacetate	1-methyl-4-imidazoleacetate	2625-49-2	68319	HMDB0002820	C05828	75810	Pos Early	100001208		210313	326233	251663	287413	234091	165682		127210	213366	172610	251341	236727	488520	100001208		0.893394	1.38581	1.06905	1.22091	0.994401	0.703805		0.540379	0.906363	0.733234	1.06768	1.0056	2.0752		100001208
																																																	100001229
100001247	402	33936	158581	Lipid	Fatty Acid Metabolism (Acyl Carnitine, Medium Chain)	1870	NAMED	CXTATJFJDMJMIY-UHFFFAOYSA-N	[O-]C(CC(C[N+](C)(C)C)OC(CCCCCCC)=O)=O	octanoylcarnitine (C8)	octanoylcarnitine (C8)	3671-77-0	110274	HMDB0000791	C02838	123701,11953814	Pos Late	100001247		645946			407160	923781		72354				1320272			100001247		1			0.630331	1.43012		0.112012				2.04394				100001247
																																																	100001251
100001253	400	33943	156041	Amino Acid	Glutamate Metabolism	50	NAMED	KSMRODHGGIIXDV-YFKPBYRVSA-N	OC([C@H](CCC(N)=O)NC(C)=O)=O	N-acetylglutamine	N-acetylglutamine	2490-97-3	158492	HMDB0006029	C02716	182230	Pos Early	100001253		565230	1092130	874287	520138	351636	1016579	108654	752850	1203002	877889	442400	602329	2332683	100001253		0.750787	1.45066	1.1613	0.690892	0.467073	1.35031	0.144324	1	1.59793	1.16609	0.587634	0.800065	3.09847		100001253
100001254	209	33959	126119	Amino Acid	Tryptophan Metabolism	260	NAMED	DZTHIGRZJZPRDV-LBPRGKRZSA-N	O=C(O)[C@@H](NC(C)=O)CC1=CNC2=C1C=CC=C2	N-acetyltryptophan	N-acetyltryptophan	1218-34-4	610602	HMDB0013713	C03137	439917,700653	Neg	100001254		54815			104148	66261		108670	917964	107429	131464	56762	63055	71115	100001254		0.625517			1.18848	0.756132		1.24008	10.4753	1.22592	1.50019	0.647735	0.719547	0.811523		100001254
																																																	100001256
100001257	400	33942	156040	Amino Acid	Alanine and Aspartate Metabolism	42	NAMED	HXFOXFJUNFFYMO-BYPYZUCNSA-N	OC([C@@H](NC(C)=O)CC(N)=O)=O	N-acetylasparagine	N-acetylasparagine	4033-40-3	90090	HMDB0006028		99715	Pos Early	100001257		178983	238775	263157	130541	83089	198087		152250	265434	262175	142017	120182	705638	100001257		0.949336	1.26648	1.3958	0.692397	0.440709	1.05066		0.807542	1.40788	1.39059	0.753266	0.637452	3.74274		100001257
																																																	100001258
																																																	100001263
																																																	100001266
																																																	100001267
																																																	100001270
																																																	100001271
																																																	100001272
100001274	209	33939	126095	Amino Acid	Glycine, Serine and Threonine Metabolism	18	NAMED	PEDXUVCGOLSNLQ-UHFFFAOYSA-N	CC(O)C(C(O)=O)NC(C)=O	N-acetylthreonine	N-acetylthreonine	17093-74-2	3841173	HMDB0062557		152204	Neg	100001274		150113	468090	400455	195403	156325	363732		71522	338988	287325	184875	239003	1023992	100001274		0.570416	1.7787	1.52169	0.742514	0.594021	1.38215		0.271777	1.28812	1.09181	0.702509	0.90819	3.89108		100001274
																																																	100001276
																																																	100001277
																																																	100001278
																																																	100001287
100001293	400	33946	156044	Amino Acid	Histidine Metabolism	75	NAMED	KBOJOGQFRVVWBH-ZETCQYMHSA-N	OC([C@@H](NC(C)=O)CC1=CNC=N1)=O	N-acetylhistidine	N-acetylhistidine	39145-52-3	68142	HMDB0032055	C02997	75619	Pos Early	100001293		6757064	12214287	2491310	1948576	630345	2717452		219546	680172	426289	232586	1252163	5100156	100001293		4.22219	7.63217	1.55671	1.21758	0.393875	1.69802		0.137185	0.425009	0.266369	0.145333	0.782421	3.18686		100001293
100001296	400	34384	156088	Xenobiotics	Food Component/Plant	5086	NAMED	CMUNUTVVOOHQPW-LURJTMIESA-N	C[N+]1(C)[C@H]([C@@]([O-])=O)CCC1	stachydrine	stachydrine	4136-37-2	103115	HMDB0004827	C10172	115244	Pos Early	100001296		6083415	2801706	1196251	3376788	2697392	1191867	932849	1711403	457114	467241	1230449	307793	553980	100001296		5.0854	2.34207	1	2.82281	2.25487	0.996335	0.77981	1.43064	0.382122	0.390588	1.02859	0.257298	0.463097		100001296
100001300	305	46537	146562	Amino Acid	Leucine, Isoleucine and Valine Metabolism	429	NAMED	NGEWQZIDQIYUNV-UHFFFAOYSA-N	OC(C(O)=O)C(C)C	alpha-hydroxyisovalerate	alpha-hydroxyisovalerate	600-37-3	90190	HMDB0000407		99823	Polar	100001300		4752925	2664673	2118215	1254987	900923	464432	79992	1003687	619513	469039	1197046	524015	2186881	100001300		4.73547	2.65488	2.11043	1.25038	0.897613	0.462726	0.0796982	1	0.617237	0.467316	1.19265	0.52209	2.17885		100001300
100001310	400	33013	155997	Cofactors and Vitamins	Nicotinate and Nicotinamide Metabolism	4327	NAMED	BUCXGWMZJBKEMD-UHFFFAOYSA-N	NC(C1=C[N+](C2C(C(C(C[O-])O2)O)O)=CC=C1)=O	nicotinamide riboside	nicotinamide riboside	1341-23-7		HMDB0000855	C03150	439924	Pos Early	100001310			217621	163230			180393			143776	117863		126629	357432	100001310			1.33322	1			1.10515			0.880818	0.722067		0.77577	2.18974		100001310
																																																	100001313
100001314	400	33364	156009	Peptide	Gamma-glutamyl Amino Acid	660	NAMED	GWNXFCYUJXASDX-JUZNGCLZSA-N	CC(O)[C@@H](C(O)=O)NC(CC[C@@H](C(O)=O)N)=O	gamma-glutamylthreonine	gamma-glutamylthreonine	5652-48-2	21403107	HMDB0029159		76078708	Pos Early	100001314		106020			129951	53380					149960	47244	44816	65230	100001314		1.62533			1.9922	0.818335					2.29894	0.724268	0.687046	1		100001314
100001315	209	36103	143727	Xenobiotics	Benzoate Metabolism	4574	NAMED	WGNAKZGUSRVWRH-UHFFFAOYSA-N	O=S(OC1=CC=C(C)C=C1)(O)=O	p-cresol sulfate	p-cresol sulfate	3233-57-7	3806480	HMDB0011635		4615423	Neg	100001315		1066218	206757	212423	3136485	3041042	295960		298049	286927	54986	1966136	466584	543682	100001315		2.78884	0.540801	0.555621	8.2039	7.95425	0.774123		0.779587	0.750496	0.143823	5.14269	1.22041	1.42207		100001315
100001320	305	42420	148204	Carbohydrate	Aminosugar Metabolism	1449	NAMED	JPIJQSOTBSSVTP-PWNYCUMCSA-N	OC[C@@H](O)[C@@H](O)C(O)=O	erythronate*	erythronate*	88759-55-1	2061231	HMDB0000613		2781043	Polar	100001320	142639	10620409	64223135	45431920	6518434	5803359	45818482	620314	7740175	30491160	32766347	6867092	22186136	136588757	100001320	0.00869576	0.647457	3.91526	2.76969	0.397386	0.353793	2.79325	0.0378165	0.471868	1.85885	1.99755	0.418642	1.35254	8.32692		100001320
																																																	100001335
																																																	100001337
100001359	209	46173	144239	Energy	TCA Cycle	1459	NAMED			aconitate [cis or trans]	aconitate [cis or trans]			HMDB0000958,HMDB000072	C004174,C02341	444212,643757	Neg	100001359		1631982	3661142	541898	607096	481796	807832		383543	596585	916580	752316	792087	833654	100001359		2.11341	4.74117	0.701757	0.786189	0.623925	1.04614		0.496688	0.772577	1.18697	0.974248	1.02575	1.07958		100001359
100001392	402	34534	158670	Lipid	Fatty Acid Metabolism (Acyl Carnitine, Medium Chain)	1879	NAMED	FUJLYHJROOYKRA-UHFFFAOYSA-N	[O-]C(CC(C[N+](C)(C)C)OC(CCCCCCCCCCC)=O)=O	laurylcarnitine (C12)	laurylcarnitine (C12)	25518-54-1	8602997	HMDB000225		168381	Pos Late	100001392		253639		512098	300657	74844	257378		108642			838329			100001392		0.985473		1.98967	1.16815	0.290794	1		0.422111			3.25719				100001392
100001393	400	34407	156109	Amino Acid	Leucine, Isoleucine and Valine Metabolism	359	NAMED	IGQBPDJNUXPEMT-UHFFFAOYSA-N	[O-]C(CC(C[N+](C)(C)C)OC(CC(C)C)=O)=O	isovalerylcarnitine (C5)	isovalerylcarnitine (C5)	31023-24-2	4932271	HMDB0000688	C20826	169235	Pos Early	100001393		447959	119481		557922	269407			466475				131948		100001393		1.2489	0.33311		1.55547	0.751101			1.30052				0.367868			100001393
																																																	100001395
100001409	400	48351	179271	Nucleotide	Purine Metabolism, (Hypo)Xanthine/Inosine containing	4146	NAMED	WJNGQIYEQLPJMN-UHFFFAOYSA-N	OC(C1O)C(OC1CO)N(C=N2)C(N=CN3C)=C2C3=O	N1-methylinosine	N1-methylinosine	20245-33-4	513976	HMDB0002721		650095	Pos Early	100001409		69931	145560	87431	32557	55034	101062			100559	82806		61691	133004	100001409		0.821572	1.71009	1.02717	0.38249	0.646557	1.18731			1.1814	0.972832		0.724766	1.56257		100001409
																																																	100001412
																																																	100001413
																																																	100001415
100001417	209	35126	126960	Peptide	Acetylated Peptides	1204	NAMED	JFLIEFSWGNOPJJ-JTQLQIEISA-N	O=C(CC1=CC=CC=C1)N[C@@H](CCC(N)=O)C(O)=O	phenylacetylglutamine	phenylacetylglutamine	28047-15-6	270643	HMDB0006344	C04148	92258	Neg	100001417		229538	49118		369219	375721	25642		81994	31217		245684	60254	56421	100001417		3.22729	0.690597		5.1912	5.28262	0.360525		1.15283	0.43891		3.45431	0.847168	0.793277		100001417
																																																	100001423
100001425	209	61833	218435	Nucleotide	Pyrimidine Metabolism, Uracil containing	4242	NAMED	ZPTBLXKRQACLCR-XVFCMESISA-N	OC[C@H]1O[C@@H](N2CCC(NC2=O)=O)[C@@H]([C@@H]1O)O	5,6-dihydrouridine	5,6-dihydrouridine	5627-05-4	85115	HMDB0000497		94312	Neg	100001425		177057	208183	122138	167084	161754	209705		217224	210831	180019	139798	76145	292645	100001425		0.991705	1.16604	0.684101	0.935846	0.905992	1.17457		1.21668	1.18087	1.0083	0.783015	0.426492	1.63912		100001425
																																																	100001426
																																																	100001433
100001437	400	35159	161190	Amino Acid	Glutathione Metabolism	581	NAMED	BNRXZEPOHPEEAS-UHFFFAOYSA-N	NC(C(O)=O)CCC(NC(CSSCC(N)C(O)=O)C(NCC(O)=O)=O)=O	cysteine-glutathione disulfide	cysteine-glutathione disulfide	13081-14-6	3455404	HMDB0000656	R00900	3080690	Pos Early	100001437		209794			409947		140380		184535	82153	65953	460427	297861		100001437		1.06406			2.07921		0.711994		0.935944	0.416672	0.334507	2.33524	1.51072			100001437
																																																	100001446
100001456	400	35114	156140	Nucleotide	Purine Metabolism, Guanine containing	4206	NAMED	FZWGECJQACGGTI-UHFFFAOYSA-N	O=C1C(N2C)=C(N=C2)N=C(N)N1	7-methylguanine	7-methylguanine	578-76-7	10883	HMDB0000897	C02242	135398679	Pos Early	100001456		300417	339933	106250	218106	360529	115001		184269	184422	241820	249029			100001456		1.30637	1.47821	0.462031	0.94844	1.56777	0.500085		0.801298	0.801964	1.05156	1.08291				100001456
																																																	100001466
100001468	400	40469	156740	Cofactors and Vitamins	Nicotinate and Nicotinamide Metabolism	4344	NAMED	JLQSXXWTCJPCBC-UHFFFAOYSA-N	O=C(C1=C([H])N(C(C([H])=C1[H])=O)C([H])([H])[H])N([H])[H]	N1-methyl-2-pyridone-5-carboxamide	N1-methyl-2-pyridone-5-carboxamide	701-44-0	62899	HMDB0004193	C05842	69698	Pos Early	100001468		3292968	510974	632529	4211994	755821			932876	172426	63795	1211934	449848	3092498	100001468		4.35681	0.676052	0.836877	5.57274	1			1.23426	0.228131	0.0844049	1.60347	0.595178	4.09157		100001468
100001469	400	57584	211562	Cofactors and Vitamins	Nicotinate and Nicotinamide Metabolism	4345	NAMED	KTLRWTOPTKGYQY-UHFFFAOYSA-N	O=C(C(C1=O)=CN(C=C1)C)N	N1-methyl-4-pyridone-3-carboxamide	N1-methyl-4-pyridone-3-carboxamide	769-49-3	389671	HMDB0004194	C05843	440810	Pos Early	100001469		1352056	341359	405071	1156171	468501			506024	147536		873185	343359	1917558	100001469		2.7748	0.700565	0.83132	2.37279	0.961496			1.0385	0.302785		1.79202	0.704669	3.93537		100001469
																																																	100001485
																																																	100001501
																																																	100001509
100001510	209	32553	143728	Amino Acid	Tyrosine Metabolism	195	NAMED	CTYRPMDGLDAWRQ-UHFFFAOYSA-N	OS(OC1=CC=CC=C1)(=O)=O	phenol sulfate	phenol sulfate	937-34-8	67018	HMDB0060015	C02180	74426	Neg	100001510		2785440	658911	478579	1299516	1283086	244477		692347	179851	113935	645827	143405	396175	100001510		4.95451	1.17202	0.851257	2.31147	2.28225	0.434855		1.23149	0.319904	0.202658	1.14874	0.255077	0.704683		100001510
																																																	100001511
100001526	400	37059	156288	Lipid	Fatty Acid Synthesis	1489	NAMED	ZGNBLKBZJBJFDG-UHFFFAOYSA-N	O=C(CC(O)=O)OC(CC([O-])=O)C[N+](C)(C)C	malonylcarnitine	malonylcarnitine	853728-01-5	21403153	HMDB0002095		22833583	Pos Early	100001526		187704	152698		59766		71216			70889	51110	180951			100001526		2.6357	2.14415		0.839222		1			0.995408	0.717676	2.54088				100001526
																																																	100001531
100001538	400	35661	156219	Xenobiotics	Drug - Analgesics, Anesthetics	5451	NAMED	NNJVILVZKWQKPM-UHFFFAOYSA-N	CC1=CC=CC(C)=C1NC(CN(CC)CC)=O	lidocaine	lidocaine	137-58-6	3548	HMDB0014426	D00358	3676	Pos Early	100001538		1201070	1431079	1572492	557350		1055453		955615	1953561	1337822	1731319	2580947	738455	100001538		0.89778	1.06971	1.17541	0.41661		0.788934		0.714307	1.46025	1	1.29413	1.92922	0.551983		100001538
100001539	400	33080	156000	Xenobiotics	Drug - Analgesics, Anesthetics	5452	NAMED	WRMRXPASUROZGT-UHFFFAOYSA-N	CC1=CC=CC(C)=C1NC(CNCC)=O	N-ethylglycinexylidide	N-ethylglycinexylidide	7728-40-7	22824	HMDB0060656	C16561	24415	Pos Early	100001539		838972	1239440	1517879	603935		896657		1294146	1959718	1975050	810255	996008	1154848	100001539		0.726478	1.07325	1.31435	0.522956		0.776429		1.12062	1.69695	1.71023	0.701612	0.862458	1		100001539
100001540	400	46225	157124	Partially Characterized Molecules	Partially Characterized Molecules	6483	NAMED	NPWMTBZSRRLQNJ-UHFFFAOYSA-N	O=C(CCC1N)NC1=O	glutamine_degradant*	glutamine_degradant*	2353-44-8					Pos Early	100001540		42465620	22887678	5621703	27520529	19725539	7006453	929088	11750011	5990748	3237319	40453921	10890977	10070879	100001540		3.89916	2.10153	0.51618	2.52691	1.81118	0.643326	0.085308	1.07888	0.550065	0.297248	3.71444	1	0.924699		100001540
																																																	100001541
100001550	400	33009	155996	Xenobiotics	Food Component/Plant	4955	NAMED	XULZWQRXYTVUTE-ZETCQYMHSA-N	C[N+]1(C)[C@@H](CCCC1)[C@]([O-])=O	homostachydrine*	homostachydrine*	1195-94-4	390180	HMDB0033433	C08283	441447	Pos Early	100001550		205049	103660	75699	98214	86285			160933		76813	127089	85477	103715	100001550		2.03146	1.02698	0.749963	0.973023	0.85484			1.59439		0.760999	1.25909	0.846835	1.02752		100001550
																																																	100001551
																																																	100001569
																																																	100001570
																																																	100001571
																																																	100001579
																																																	100001580
100001586	305	46957	148205	Cofactors and Vitamins	Ascorbate and Aldarate Metabolism	4378	NAMED	RGHNJXZEOKUKBD-NRXMZTRTSA-N	OC([C@H](O)[C@H](O)[C@H](O)[C@@H](O)CO)=O	gulonate*	gulonate*	20246-53-1	7969943	HMDB0003290	C00800	152304	Polar	100001586		316637	613307	510981	212507	169531	658059		166275	299369	257511	366643	375945	2164126	100001586		0.926815	1.79518	1.49567	0.62202	0.496227	1.92618		0.486697	0.87627	0.75375	1.07319	1.10041	6.33452
100001593	400	44664	157075	Amino Acid	Lysine Metabolism	129	NAMED	NXJAXUYOQLTISD-UHFFFAOYSA-N	[O-]C(CC(C[N+](C)(C)C)OC(CCCC(O)=O)=O)=O	glutarylcarnitine (C5-DC)	glutarylcarnitine (C5-DC)	102636-82-8	21403175	HMDB0013130		71317118	Pos Early	100001593	67735	248443			343800	247394	183593		137829	133237	107074	629987	190891		100001593	0.361751	1.32686			1.83613	1.32125	0.980512		0.736101	0.711576	0.571848	3.36456	1.01949			100001593
																																																	100001594
100001597	400	35428	156182	Amino Acid	Leucine, Isoleucine and Valine Metabolism	405	NAMED	WURBQCVBQNMUQT-RMKNXTFCSA-N	[O-]C(CC(C[N+](C)(C)C)OC(/C(C)=C/C)=O)=O	tiglylcarnitine (C5:1-DC)	tiglyl carnitine (C5)	64191-86-2	17216200	HMDB0002366		22833596	Pos Early	100001597		329541	494304		278486	200052				166021	354068	552973		179305	100001597		1.08397	1.62593		0.916032	0.658037				0.546097	1.16465	1.81891		0.589793		100001597
																																																	100001604
																																																	100001605
																																																	100001609
100001612	400	35665	156223	Amino Acid	Glutamate Metabolism	57	NAMED	OPVPGKGADVGKTG-UHFFFAOYSA-N	CC(NC(C(NC(CCC(O)=O)C(O)=O)=O)CC(O)=O)=O	N-acetyl-aspartyl-glutamate (NAAG)	N-acetyl-aspartyl-glutamate (NAAG)	3106-85-2	5065	HMDB0001067	C12270	188803	Pos Early	100001612			4021650	3172224	1140354		5864732		124738	1950264	3389457	1554298	7104771	1169799	100001612			1.57019	1.23855	0.445234		2.2898		0.0487021	0.761452	1.32336	0.606853	2.77395	0.456731		100001612
																																																	100001615
100001619	400	48857	212208	Lipid	Glycerolipid Metabolism	2866	NAMED	LLCSXHMJULHSJN-UHFFFAOYSA-N	OC(CO)COP(O)(OCC(CO)O)=O	glycerophosphoglycerol	glycerophosphoglycerol		388990	HMDB0240316	C03274	54575349	Pos Early	100001619		118660	104737	33400	32601		56983			33076		146363	142016		100001619		1.46747	1.29529	0.41306	0.403178		0.704712			0.409053		1.81008	1.75632			100001619
100001620	305	37455	146982	Lipid	Phospholipid Metabolism	2258	NAMED	JZNWSCPGTDBMEW-UHFFFAOYSA-N	O=P(OCCN)(O)OCC(CO)O	glycerophosphoethanolamine	glycerophosphoethanolamine	33049-08-0	110410	HMDB0000114	C01233	123874	Polar	100001620		1411962	3177134	265827	125087		516746		68003	269543	184658	621711	640018	74356	100001620		5.23836	11.7871	0.986214	0.464071		1.91712		0.25229	1	0.685078	2.30654	2.37446	0.27586		100001620
																																																	100001621
																																																	100001624
																																																	100001657
																																																	100001658
100001662	400	36747	156251	Lipid	Carnitine Metabolism	1949	NAMED	JHPNVNIEXXLNTR-UHFFFAOYSA-N	C[N+](C)(C)CCCC([O-])=O	deoxycarnitine	deoxycarnitine	6249-56-5	705	HMDB0001161	C01181	22620	Pos Early	100001662		998615	297925	167634	2271483	2200131	240709		868018	216866	305166	4109700	390226	589817	100001662		2.0379	0.607984	0.342095	4.63548	4.48987	0.491221		1.77139	0.442564	0.62276	8.38677	0.796345	1.20366		100001662
100001664	209	48130	151119	Nucleotide	Purine Metabolism, Adenine containing	4194	NAMED	VKGZCEJTCKHMRL-UHFFFAOYSA-N	OCC(O1)C(O)C(O)C1N2C=NC3=C(NC(CC(O)=O)C(O)=O)N=CN=C32	N6-succinyladenosine	N6-succinyladenosine	4542-23-8		HMDB0000912		165243	Neg	100001664			195724	162064			168898			168545	169401		148800	452421	100001664			1.15883	0.959538			1			0.99791	1.00298		0.881005	2.67866		100001664
100001668	400	61868	218616	Amino Acid	Histidine Metabolism	98	NAMED	AHPWEWASPTZMEK-UHFFFAOYSA-N	OCC(O1)C(O)C(O)C1N2C=NC(CC(O)=O)=C2	1-ribosyl-imidazoleacetate*	1-ribosyl-imidazoleacetate*	29605-99-0	4292299	HMDB0002331	C05131	440569	Pos Early	100001668		126610	187664	127427	104409		140574				39438	74642		245965	100001668		0.996784	1.47745	1.00322	0.821998		1.10672				0.31049	0.587647		1.93645		100001668
																																																	100001723
																																																	100001730
																																																	100001739
100001740	305	46142	146560	Carbohydrate	Fructose, Mannose and Galactose Metabolism	1369	NAMED	FBPFZTCFMRRESA-UHFFFAOYSA-N	OCC(O)C(O)C(O)C(O)CO	mannitol/sorbitol	mannitol/sorbitol		440	HMDB0000247,HMDB0000765	C00392,C00794	5780,6251	Polar	100001740		443193371	25150851	39142321	3101506	734935	1753318	41319	1529223	1744609	1474810	230935	895703	4858134	100001740		254.036	14.4163	22.4362	1.77777	0.421261	1.00499	0.0236838	0.876542	1	0.845353	0.132371	0.513412	2.78465		100001740
100001743	400	37097	156317	Amino Acid	Tryptophan Metabolism	269	NAMED	AOHCBEAZXHZMOR-ZDUSSCGKSA-N	O=C([O-])[C@@H]([N@+](C)(C)C)CC1=CNC2=C1C=CC=C2	tryptophan betaine	tryptophan betaine	20671-76-5	390633	HMDB0061115	C09213	442106	Pos Early	100001743		1874003	460868	284952	106161	67023			808782	209730	110521	5687423	1069772	2210492	100001743		4.06625	1	0.618294	0.23035	0.145428			1.75491	0.455076	0.239811	12.3407	2.32121	4.79637		100001743
																																																	100001755
																																																	100001756
																																																	100001757
100001791	209	33173	142539	Xenobiotics	Drug - Analgesics, Anesthetics	5409	NAMED	HRLQZTOIKWEZBN-UHFFFAOYSA-N	CC(NC1=C(O)C=C(OS(=O)(O)=O)C=C1)=O	2-hydroxyacetaminophen sulfate*	2-hydroxyacetaminophen sulfate*		34448632	HMDB0062547		86290013	Neg	100001791									1060720	74846	47154	955358		199658	100001791									5.31268	0.374871	0.236174	4.78497		1		100001791
100001793	209	47031	148286	Xenobiotics	Drug - Analgesics, Anesthetics	5410	NAMED	NZKKXAGORRATJB-UHFFFAOYSA-N	CC(NC1=C(OC)C=C(OS(=O)(O)=O)C=C1)=O	2-methoxyacetaminophen sulfate*	2-methoxyacetaminophen sulfate*		34448633	HMDB0062550		86290014	Neg	100001793									105601			79123			100001793									1.14334			0.856662				100001793
100001795	209	33161	153167	Xenobiotics	Drug - Analgesics, Anesthetics	5411	NAMED	GDCCQRYSPGZVPX-UHFFFAOYSA-N	CC(NC1=C(OC)C=C(OC2OC(C(O)=O)C(O)C(O)C2O)C=C1)=O	2-methoxyacetaminophen glucuronide*	2-methoxyacetaminophen glucuronide*		52083351	HMDB0240215		121596203	Neg	100001795									81760			54469			100001795									1.20033			0.799668				100001795
100001797	400	34365	156081	Xenobiotics	Drug - Analgesics, Anesthetics	5412	NAMED	LLHICPSCVFRWDT-UHFFFAOYSA-N	CC(NC1=CC=C(O)C(SCC(C(O)=O)N)=C1)=O	3-(cystein-S-yl)acetaminophen*	3-(cystein-S-yl)acetaminophen*	53446-10-9	4403253	HMDB0240217		171264	Pos Early	100001797									254712			215186			100001797									1.08412			0.915884				100001797
																																																	100001806
																																																	100001809
100001810	400	36808	156271	Amino Acid	Urea cycle; Arginine and Proline Metabolism	505	NAMED	YDGMGEXADBMOMJ-LURJTMIESA-N	N[C@@H](CCCNC(N(C)C)=N)C(O)=O	dimethylarginine (SDMA + ADMA)	dimethylarginine (ADMA + SDMA)	102783-24-4	110375	HMDB0003334,HMDB0001539	C21189,C03626	123831,169148	Pos Early	100001810		1372851			3496276	4735680			1590198		977430	2636065		1206890	100001810		0.863321			2.19864	2.97804			1		0.614659	1.6577		0.758956		100001810
100001851	305	37076	147598	Amino Acid	Glycine, Serine and Threonine Metabolism	11	NAMED	JJIHLJJYMXLCOY-BYPYZUCNSA-N	OC[C@@H](C(O)=O)NC(C)=O	N-acetylserine	N-acetylserine	97-14-3	58744	HMDB0002931		65249	Polar	100001851		633056	3103379	3347808	624223	710224	3136720	47521	695804	2625579	2560187	596487	1873615	9767817	100001851		0.337879	1.65636	1.78682	0.333165	0.379066	1.67415	0.0253633	0.37137	1.40134	1.36644	0.318362	1	5.21335		100001851
																																																	100001868
																																																	100001869
100001948	400	37058	156287	Energy	TCA Cycle	1465	NAMED	HAEVNYBCYZZDFL-UHFFFAOYSA-N	[O-]C(CC(C[N+](C)(C)C)OC(CCC(O)=O)=O)=O	succinylcarnitine (C4-DC)	succinylcarnitine (C4-DC)	256928-74-2	28639166	HMDB0061717		71464481	Pos Early	100001948		696112	1202202	350866	227666	173673	683343		222222	427266	365433	313733	364009	976287	100001948		1.90862	3.29622	0.962012	0.62422	0.47618	1.8736		0.609293	1.17149	1.00195	0.8602	0.998048	2.67681		100001948
																																																	100001950
100001956	400	37431	156358	Amino Acid	Urea cycle; Arginine and Proline Metabolism	525	NAMED	CWLQUGTUXBXTLF-UHFFFAOYSA-N	O=C(O)C1N(C)CCC1	N-methylproline	N-methylproline	475-11-6	541	HMDB0094696		643474	Pos Early	100001956	77248	594398	359414	120610	642704	838350		500055	1654321	680160	397152	845757	58090		100001956	0.141163	1.0862	0.656792	0.220402	1.17448	1.532		0.913799	3.0231	1.24292	0.725754	1.54553	0.106153			100001956
																																																	100001987
																																																	100001988
																																																	100001989
																																																	100001990
																																																	100001992
																																																	100001993
																																																	100001994
																																																	100001999
																																																	100002014
																																																	100002015
																																																	100002017
																																																	100002018
																																																	100002021
																																																	100002024
																																																	100002026
																																																	100002027
																																																	100002028
																																																	100002029
																																																	100002067
100002102	209	37432	127667	Nucleotide	Pyrimidine Metabolism, Uracil containing	4261	NAMED	LJLLAWRMBZNPMO-UHFFFAOYSA-N	CC(NCCC(O)=O)=O	N-acetyl-beta-alanine	N-acetyl-beta-alanine	3025-95-4	68881	HMDB0061880	C01073	76406	Neg	100002102				161948	76017	81088	215516		129925	148396	184328		81499	283749	100002102				1.09132	0.512258	0.54643	1.4523		0.875529	1	1.24214		0.549199	1.91211		100002102
100002103	400	62100	218945	Amino Acid	Methionine, Cysteine, SAM and Taurine Metabolism	453	NAMED	OLVVOVIFTBSBBH-UHFFFAOYSA-N	OC1C(O)C(O)C(CSC)O1	5-methylthioribose**	5-methylthioribose**	23656-67-9	480	HMDB0001087		6419710	Pos Early	100002103		189613			198782	178620			167896			146426		75563	100002103		1.0944			1.14732	1.03095			0.969052			0.845133		0.43613		100002103
																																																	100002107
																																																	100002113
																																																	100002122
																																																	100002126
																																																	100002129
																																																	100002152
100002154	400	37459	156384	Xenobiotics	Food Component/Plant	4915	NAMED	SSISHJJTAXXQAX-UHFFFAOYSA-N	S=C1NC(CC(C([O-])=O)[N+](C)(C)C)=CN1	ergothioneine	ergothioneine	58511-63-0	2297320	HMDB0003045	C05570	5351619	Pos Early	100002154		536234	1075095	172837	591551	380890			287040	420606	140228	1254540	716984	312527	100002154		1.27491	2.55606	0.410924	1.40643	0.905574			0.682444	1	0.333395	2.9827	1.70465	0.74304		100002154
																																																	100002180
																																																	100002185
																																																	100002199
100002204	400	43256	156988	Amino Acid	Histidine Metabolism	77	NAMED	FKTXRTPBUWLETL-UHFFFAOYSA-N	O=C(O)C(NC(C)=O)CC1=CN=CN1C	N-acetyl-3-methylhistidine*	N-acetyl-3-methylhistidine*	37841-04-6	19993498	HMDB0240341		193270	Pos Early	100002204		315645	996945	221962	430600	131032	1011795			313002	286217		722244	2779128	100002204		0.845955	2.6719	0.594877	1.15404	0.351177	2.7117			0.838872	0.767086		1.93568	7.4483		100002204
																																																	100002253
100002259	402	38178	159020	Lipid	Fatty Acid Metabolism (Acyl Carnitine, Monounsaturated)	1898	NAMED	OQWOHRPOYAVIOK-KTKRTIGZSA-N	O=C([O-])CC(OC(CC/C=C\CCCCC)=O)C[N+](C)(C)C	cis-4-decenoylcarnitine (C10:1)	cis-4-decenoylcarnitine (C10:1)	98930-66-6	28639171	HMDB0013205		57357170	Pos Late	100002259		148914	152367		602915	857437			557743			850724		76982	100002259		0.266994	0.273185		1.08099	1.53733			1			1.5253		0.138024		100002259
100002284	305	62950	220825	Lipid	Fatty Acid, Dihydroxy	2051	NAMED	LOUGYXZSURQALL-GBXIJSLDSA-N	C[C@@H](O)[C@H](O)C(O)=O	2S,3R-dihydroxybutyrate	2S,3R-dihydroxybutyrate	5057-93-2	9139682	HMDB0002453		10964471	Polar	100002284		2727002	1562279	1792251	2804612	2580516	1459789		998249	910233	778316	1404654	1114983	2259121	100002284		1.80473	1.03391	1.18611	1.85609	1.70778	0.966086		0.66064	0.602391	0.515088	0.929598	0.737894	1.49508		100002284
100002285	305	62951	220826	Lipid	Fatty Acid, Dihydroxy	2054	NAMED	UFYGCFHQAXXBCF-UHFFFAOYSA-N	OCCC(O)C(O)=O	2,4-dihydroxybutyrate	2,4-dihydroxybutyrate	1518-62-3	167259	HMDB0000360		192742	Polar	100002285	743272	1718382	1444384	1462846	1825784	1902316	2097053	4060485	2839771	2147948	2460121	3044331	2935729	2019658	100002285	0.3611	0.834832	0.701717	0.710687	0.887011	0.924192	1.0188	1.97268	1.37963	1.04353	1.19519	1.47901	1.42625	0.9812
																																																	100002356
100002367	305	63109	221751	Lipid	Fatty Acid, Dihydroxy	2052	NAMED	LOUGYXZSURQALL-PWNYCUMCSA-N	OC([C@H](O)[C@H](O)C)=O	2R,3R-dihydroxybutyrate	2R,3R-dihydroxybutyrate	759-06-8	17215960	HMDB0000498		13120901	Polar	100002367		3155918	891065	1203768	777903	876329			1353936			503057	2616888	881906	100002367		3.54174	1	1.35093	0.873004	0.983462			1.51946			0.564557	2.93681	0.989721		100002367
																																																	100002397
100002398	400	38183	156476	Xenobiotics	Food Component/Plant	4653	NAMED	NQRYJNQNLNOLGT-UHFFFAOYSA-N	C1CNCCC1	piperidine	piperidine	110-89-4	7791	HMDB0034301	C01746	8082	Pos Early	100002398	13036393	447923	2987003	569533	370816	192164	4781518	45154417	228574	2728455	4844999	420207	25185559	132419	100002398	7.90566	0.271634	1.81141	0.345382	0.224874	0.116534	2.89966	27.383	0.138614	1.65462	2.93815	0.254826	15.2733	0.0803029		100002398
																																																	100002417
100002458	305	57747	213342	Amino Acid	Leucine, Isoleucine and Valine Metabolism	372	NAMED	WKRBKYFIJPGYQC-DUXPYHPUSA-N	OC(C/C(C)=C/C(O)=O)=O	3-methylglutaconate	3-methylglutaconate	5746-90-7	1267861	HMDB0000522		1551553	Polar	100002458			134759	154594	24055		145793		40594	109318	109394		89559	357240	100002458			1.23187	1.41319	0.219893		1.33273		0.371081	0.999305	1		0.818683	3.26563		100002458
																																																	100002462
																																																	100002466
																																																	100002488
																																																	100002500
100002528	209	46960	148213	Xenobiotics	Chemical	6117	NAMED	QAOWNCQODCNURD-UHFFFAOYSA-N	OS(O)(=O)=O	sulfate*	sulfate*	14808-79-8	1086	HMDB01448	C00059	5152822	Neg	100002528	278630	2764771	2946892	1468798	5212683	3657636	2372157	385829	2538621	2422179	1205454	1799062	2500236	2462330	100002528	0.114087	1.13206	1.20663	0.601411	2.13437	1.49765	0.971298	0.157981	1.03946	0.99178	0.493582	0.73664	1.02374	1.00822		100002528
																																																	100002717
																																																	100002719
																																																	100002738
100002749	400	39592	156595	Amino Acid	Methionine, Cysteine, SAM and Taurine Metabolism	463	NAMED	IDIDJDIHTAOVLG-VKHMYHEASA-N	OC([C@H](CSC)N)=O	S-methylcysteine	S-methylcysteine	1187-84-4	22826	HMDB0002108		24417,7058174,88180	Pos Early	100002749		644849	168547	104204	1023892	1504499	171965		1270118	294296	262767	944479	144951	123995	100002749		2.31517	0.605127	0.374119	3.67604	5.40154	0.617399		4.56005	1.0566	0.943401	3.39092	0.520412	0.445174		100002749
																																																	100002761
																																																	100002769
																																																	100002784
																																																	100002796
																																																	100002875
100002910	400	62946	220814	Amino Acid	Histidine Metabolism	94	NAMED	UJCGYTCAMOHYCG-UHFFFAOYSA-N	O=C(O)CC1=CN=CN1C	1-methyl-5-imidazoleacetate	1-methyl-5-imidazoleacetate	4200-48-0	4954265	HMDB04988		6451814	Pos Early	100002910		187195	129487		725001	576689	373158		483592	288153	262334	906575	1148032	908958	100002910		0.387093	0.267761		1.4992	1.19251	0.771638		1	0.59586	0.54247	1.87467	2.37397	1.8796		100002910
																																																	100002911
100002927	400	43378	211502	Amino Acid	Methionine, Cysteine, SAM and Taurine Metabolism	464	NAMED	ZZLHPCSGGOGHFW-UHFFFAOYSA-N	NC(CS(C)=O)C(O)=O	S-methylcysteine sulfoxide	S-methylcysteine sulfoxide	6853-87-8	74136	HMDB0029432		82142	Pos Early	100002927		700435	175355		445477	230951			524226	129036	113969	226737			100002927		3.06075	0.766264		1.94664	1.00921			2.29076	0.56386	0.49802	0.990793				100002927
																																																	100002945
100002951	209	39831	141952	Lipid	Fatty Acid, Dicarboxylate	1720	NAMED	JJOJFIHJIRWASH-UHFFFAOYSA-N	O=C(O)CCCCCCCCCCCCCCCCCCC(O)=O	eicosanedioate (C20-DC)	eicosanedioate (C20-DC)	2424-92-2	68030			75502	Neg	100002951	46288	78295	55360	80295	92145	63318	57067	76326	49857	63680	62636	70729		74680	100002951	0.726884	1.22951	0.869347	1.26091	1.447	0.994315	0.896153	1.19859	0.78293	1	0.983606	1.11069		1.17274		100002951
																																																	100002953
																																																	100003000
																																																	100003151
100003258	305	63990	232912	Cofactors and Vitamins	Ascorbate and Aldarate Metabolism	4373	NAMED	RMHBODZVODTFAH-UHFFFAOYSA-N	OC1=C(OC)C(C(C(CO)O)O1)=O	2-O-methylascorbic acid	2-O-methylascorbic acid	17860-87-6	90149	HMDB0240294		54726398	Polar	100003258		209077	1242093	821759	155070	118049	886796		159811	702671	651489	145084	475145	2383328	100003258		0.371153	2.20496	1.45879	0.27528	0.209561	1.57424		0.283696	1.24738	1.15652	0.257553	0.843477	4.23088		100003258
100003260	400	40007	161438	Amino Acid	Glutamate Metabolism	60	NAMED	SRGQUICKDUQCKO-UHFFFAOYSA-N	O=C(CCCNCCC(O)=O)O	carboxyethyl-GABA	carboxyethyl-GABA	4386-03-2	2474	HMDB0002201		2572	Pos Early	100003260	99353		369009	267991			790511		196096	353555	354127		361767	747102	100003260	0.280558		1.04202	0.756765			2.23228		0.553745	0.998385	1		1.02157	2.1097		100003260
100003271	209	54923	208316	Amino Acid	Glutamate Metabolism	58	NAMED	GAQNUGISBQJMKO-UHFFFAOYSA-N	OC(CC(C(NC(CCC(O)=O)C(O)=O)=O)(CC(O)=O)O)=O	beta-citrylglutamate	beta-citrylglutamate	73590-26-8	19992713		C20775	189741	Neg	100003271		647235	2196335	120907			513653			138376	200373	119397	243958		100003271		2.9133	9.88603	0.54422			2.31203			0.622851	0.901909	0.537424	1.09809			100003271
100003397	400	40406	156717	Lipid	Phospholipid Metabolism	2261	NAMED	UYPYRKYUKCHHIB-UHFFFAOYSA-N	C[N+](C)([O-])C	trimethylamine N-oxide	trimethylamine N-oxide	1184-78-7	1113	HMDB0000925	C01104	1145	Pos Early	100003397		2182478	1542701	906217	1106072	947650	606981	190696	656860	397800	338218	895294	476381	1052129	100003397		2.43772	1.72312	1.0122	1.23543	1.05848	0.677968	0.212998	0.733681	0.444323	0.377773	1	0.532094	1.17518		100003397
100003415	400	62860	220638	Amino Acid	Lysine Metabolism	116	NAMED	PQNASZJZHFPQLE-LURJTMIESA-N	O=C([C@H](CCCCNC)N)O	N6-methyllysine	N6-methyllysine	1188-07-4	144469	HMDB0002038	C02728	164795	Pos Early	100003415		8460316	2241018	1920309	3918471	3001249	170876	46766	1741084	205579	152217	1640774		467120	100003415		5.00335	1.32532	1.13565	2.31735	1.77491	0.101055	0.027657	1.02966	0.121578	0.0900197	0.970339		0.276251		100003415
																																																	100003674
100003695	305	62864	220652	Xenobiotics	Food Component/Plant	4981	NAMED	RGHNJXZEOKUKBD-MBMOQRBOSA-N	O=C([C@H]([C@H]([C@@H]([C@@H](CO)O)O)O)O)O	mannonate*	mannonate*	642-99-9	2496757			3246006	Polar	100003695		200211	260819	197074	229981	186909	236980		196414	211203	182025	160114	106233	704762	100003695		1.0079	1.31301	0.992104	1.15776	0.940932	1.193		0.988781	1.06323	0.916345	0.806041	0.534795	3.54789		100003695
100003823	400	42561	156923	Xenobiotics	Food Component/Plant	4814	NAMED	SGZFJWQQBHYNNF-UHFFFAOYSA-N	O=C(N1)C(O)C2=C1C=CC=C2	3-hydroxyindolin-2-one	3-hydroxyindolin-2-one	61-71-2	5872		C11130	6097	Pos Early	100003823		115989	131278	126041	133723	117025	150978			53416	55217	92361	52514		100003823		0.995554	1.12678	1.08183	1.14777	1.00445	1.29587			0.458479	0.473937	0.792751	0.450737			100003823
																																																	100003892
																																																	100004059
																																																	100004089
																																																	100004111
																																																	100004112
																																																	100004208
																																																	100004284
100004295	400	43400	157005	Xenobiotics	Food Component/Plant	4658	NAMED	XUWHAWMETYGRKB-UHFFFAOYSA-N	O=C1CCCCN1	2-piperidinone	2-piperidinone	675-20-7	12144	HMDB0011749		12665	Pos Early	100004295		2611952	2690477	3101630	1932106	1770345	4072327	1668102		1152018	2127526	3018937		1207902	100004295		1.22769	1.2646	1.45786	0.908147	0.832114	1.91411	0.784057		0.541482	1	1.41899		0.56775		100004295
																																																	100004299
																																																	100004318
																																																	100004322
																																																	100004328
																																																	100004329
																																																	100004499
																																																	100004509
100004523	209	43249	124707	Amino Acid	Urea cycle; Arginine and Proline Metabolism	515	NAMED	SRXKAYJJGAAOBP-UHFFFAOYSA-N	CC(NCCCC(N)C(O)=O)=O	N-delta-acetylornithine	N-delta-acetylornithine		8096135	HMDB0003357	C00437	9920500	Neg	100004523					32055	36933			25019			35902		15814	100004523					1	1.15218			0.780502			1.12001		0.49334		100004523
																																																	100004542
																																																	100004561
100004635	400	44878	157087	Amino Acid	Methionine, Cysteine, SAM and Taurine Metabolism	445	NAMED	UCUNFLYVYCGDHP-UHFFFAOYSA-N	O=S(C)(CCC(N)C(O)=O)=O	methionine sulfone	methionine sulfone	820-10-0	63154	HMDB0062174		69961	Pos Early	100004635		67581			115771	92188			99266			1233103	160222	366826	100004635		0.583747			1	0.796296			0.857434			10.6512	1.38396	3.16855		100004635
																																																	100005350
																																																	100005367
100005373	400	46227	221883	Amino Acid	Lysine Metabolism	123	NAMED	BFSYFTQDGRDJNV-QCNRFFRDSA-N	OC[C@@H](O)[C@@H](O)[C@H](O)C(CNCCCC[C@@H](N)C(O)=O)=O	fructosyllysine	fructosyllysine	21291-40-7	110281	HMDB0034879		9839580	Pos Early	100005373		331257	107702	435249	10365068	765137	159061		2796988	186545	135515	341110		1298597	100005373		0.971115	0.31574	1.27598	30.3863	2.24308	0.466304		8.19967	0.546876	0.397277	1		3.80697		100005373
																																																	100005384
100005463	400	45428	157095	Amino Acid	Methionine, Cysteine, SAM and Taurine Metabolism	447	NAMED	NPIMMZJBURSMON-UHFFFAOYSA-N	OC(C(CCS(C)=O)NC(C)=O)=O	N-acetylmethionine sulfoxide	N-acetylmethionine sulfoxide	108646-71-5	167798			11902949	Pos Early	100005463		59449	47129	96437			80348		35949	100934	82231			93880	100005463		0.731324	0.579767	1.18634			0.988418		0.442234	1.24166	1.01158			1.15488		100005463
100005466	209	48187	153116	Amino Acid	Methionine, Cysteine, SAM and Taurine Metabolism	479	NAMED	CXJAAWRLVGAKDV-UHFFFAOYSA-N	O=S(CCNC(C)=O)(O)=O	N-acetyltaurine	N-acetyltaurine		140553	HMDB0240253		159864	Neg	100005466		49881	50481	56126	27477	81119	76840		27945	49085	60991	175953	48407	288042	100005466		0.935792	0.947049	1.05295	0.515482	1.52183	1.44156		0.524262	0.920859	1.14422	3.30097	0.908139	5.40381		100005466
																																																	100005834
																																																	100005943
																																																	100005946
																																																	100005986
																																																	100005996
																																																	100005998
																																																	100006005
																																																	100006051
																																																	100006082
																																																	100006089
																																																	100006098
100006115	305	48255	153226	Carbohydrate	Pentose Metabolism	1300	NAMED	QXKAIJAYHKCRRA-JJYYJPOSSA-N	OC([C@H]([C@@H]([C@@H](CO)O)O)O)=O	arabonate/xylonate	arabonate/xylonate			HMDB0000539	C00502,C05411	122045,6602431	Polar	100006115		1045595	11524083	6240433	614323	664317	5428478		1058664	6540398	6919588	590170	1909922	14916694	100006115		0.284965	3.14076	1.70076	0.167427	0.181052	1.47947		0.288527	1.78251	1.88586	0.160844	0.520528	4.06538		100006115
																																																	100006116
																																																	100006121
																																																	100006126
																																																	100006171
																																																	100006203
																																																	100006205
																																																	100006260
																																																	100006264
																																																	100006282
																																																	100006290
																																																	100006292
																																																	100006295
																																																	100006314
																																																	100006367
																																																	100006370
																																																	100006374
																																																	100006375
																																																	100006378
100006379	400	48782	157831	Amino Acid	Tryptophan Metabolism	266	NAMED	CPXSBHKDEPPWIX-RAYCSJGISA-N	N[C@H](C(O)=O)CC1=C([C@H]([C@H]([C@@H](O)[C@@H]2O)O)O[C@@H]2CO)NC3=CC=CC=C13	C-glycosyltryptophan	C-glycosyltryptophan	180509-18-6	9157171	HMDB0240296		10981970	Pos Early	100006379		83128	597532	216765			149908		55605	163785	133994	168711	112069	494346	100006379		0.529996	3.80966	1.38202			0.955762		0.354519	1.04424	0.8543	1.07564	0.714514	3.15178		100006379
100006430	305	48885	160479	Carbohydrate	Pentose Metabolism	1294	NAMED	HEBKCHPVOIAQTA-IMJSIDKUSA-N	OC[C@@H](C([C@H](CO)O)O)O	arabitol/xylitol	arabitol/xylitol			HMDB0001851,HMDB0000568,HMDB0002917	C00379,C00542,C01904	94154,6912	Polar	100006430		273994	2108234	1843431	87726	64955	1366928		125767	1139216	1262679		618432	4287714	100006430		0.240511	1.8506	1.61816	0.0770056	0.0570173	1.19988		0.110398	1	1.10838		0.542858	3.76374		100006430
100006435	400	46539	166536	Carbohydrate	Aminosugar Metabolism	1451	NAMED	OVRNDRQMDRJTHS-FMDGEEDCSA-N	O[C@@H]1[C@H]([C@@H](O[C@@H]([C@H]1O)CO)O)NC(C)=O	N-acetylglucosamine/N-acetylgalactosamine	N-acetylglucosamine/N-acetylgalactosamine			HMDB0000212,HMDB0000215	C01074	439174,84265	Pos Early	100006435		328258	650290	478086	90738	194519	301294		428708	459215	393447		361250	806569	100006435		0.834313	1.6528	1.21512	0.230623	0.494397	0.76578		1.08962	1.16716	1		0.918167	2.05001		100006435
																																																	100006614
																																																	100006641
																																																	100006642
																																																	100006644
																																																	100008904
																																																	100008914
100008928	305	52281	164309	Amino Acid	Glutathione Metabolism	590	NAMED	AFENDNXGAFYKQO-UHFFFAOYSA-N	CCC(O)C(O)=O	2-hydroxybutyrate/2-hydroxyisobutyrate	2-hydroxybutyrate/2-hydroxyisobutyrate			HMDB0000729,HMDB00008	C21297,C05984	440864,4277439	Polar	100008928		9808466	5217557	4147137	11476372	5417439	3529645		7181549	4263555	2543841	5467028	2216105	4994295	100008928		1.921	1.02186	0.81222	2.24766	1.06101	0.691284		1.40651	0.835021	0.498213	1.07072	0.434026	0.978137		100008915
																																																	100008920
																																																	100008928
100008929	209	52282	164310	Energy	TCA Cycle	1478	NAMED	YNOXCRMFGMSKIJ-UHFFFAOYSA-N	CC(C(O)=O)C(C(O)=O)(O)CC(O)=O	2-methylcitrate/homocitrate	2-methylcitrate/homocitrate			HMDB0003518,HMDB0000379	C01251	439459,515	Neg	100008929		127775	455484	203129	87900	53798	343372		72329	201068	238282	82078	192780	304462	100008929		0.648854	2.31299	1.03151	0.446365	0.273192	1.74368		0.367294	1.02104	1.21002	0.4168	0.978956	1.54609		100008929
																																																	100008930
																																																	100008952
																																																	100008955
																																																	100008956
																																																	100008957
																																																	100008980
																																																	100008981
																																																	100008984
																																																	100008985
																																																	100009027
																																																	100009042
																																																	100009043
100009232	400	53231	179281	Xenobiotics	Chemical	6270	NAMED	DZLNHFMRPBPULJ-VKHMYHEASA-N	O=C(O)[C@]1(NCSC1)[H]	thioproline	thioproline	34592-47-4	84120	HMDB0062164		93176	Pos Early	100009232		1554353	1119108	150516	847328	1679202	429744	59178	322351	260628	189143	7048931	2093576	149507	100009232		3.61693	2.60413	0.350246	1.9717	3.90745	1	0.137705	0.7501	0.606473	0.440129	16.4026	4.87168	0.347898		100009232
																																																	100009264
																																																	100009266
100009271	400	52984	166220	Lipid	Fatty Acid Metabolism (Acyl Carnitine, Hydroxy)	1938	NAMED	UEFRDQSMQXDWTO-UHFFFAOYSA-N	CC(O)CC(OC(C[N+](C)(C)C)CC([O-])=O)=O	(S)-3-hydroxybutyrylcarnitine	(S)-3-hydroxybutyrylcarnitine			HMDB0013127		71464477	Pos Early	100009271	146729	1001733	449512	204621	419909	133396	434926		397057	384483		1600505	822378	273794	100009271	0.359205	2.45232	1.10044	0.500929	1.02797	0.326564	1.06473		0.972028	0.941246		3.91817	2.01325	0.67027
																																																	100009275
																																																	100009327
100009329	305	63590	222872	Cofactors and Vitamins	Ascorbate and Aldarate Metabolism	4369	NAMED	SKKZOYBAANIUOV-ZAFYKAAXSA-N	O[C@@H](CO)[C@@](C1=O)([H])OC(O)=C1OS(O)(=O)=O	ascorbic acid 2-sulfate	ascorbic acid 2-sulfate	52174-99-9	77998	HMDB0060649		54676864	Polar	100009329		25584	28949		50001	30049						59730		76149	100009329		0.6392	0.723273		1.24924	0.750756						1.49232		1.90254		100009329
																																																	100009394
																																																	100009406
100010853	400	55014	208462	Amino Acid	Glutamate Metabolism	68	NAMED	RLYZAJHMBJUMAP-YFKPBYRVSA-N	O=C(N[C@@H](CCC(N)=O)C(O)=O)CCC(O)=O	succinylglutamine	succinylglutamine						Pos Early	100010853		53215	68893	69699		29565	133169		39253		77858	73025	39165	380179	100010853		0.767938	0.994184	1.00582		0.426648	1.92174		0.566454		1.12356	1.05381	0.565184	5.48631		100010853
																																																	100010895
																																																	100010955
																																																	100015831
																																																	100015837
100015873	400	57641	213039	Xenobiotics	Drug - Neurological	5861	NAMED	HPHUVLMMVZITSG-LURJTMIESA-N	CC[C@H](N1CCCC1=O)C(N)=O	levetiracetam	levetiracetam	102767-28-2	4447633	HMDB0015333	C07841	5284583	Pos Early	100015873		91206965	43364859	55705472	84254502	29659857	27314597		131461101	69354713	57743735	141980410	70144823	420163812	100015873		1.30763	0.62172	0.798647	1.20795	0.425232	0.391608		1.88475	0.994336	0.82787	2.03557	1.00566	6.02387		100015873
100015895	400	57693	213113	Xenobiotics	Drug - Antibiotic	5496	NAMED	MLYYVTUWGNIJIB-BXKDBHETSA-N	Cc1sc(SCC2=C(C(O)=O)N3[C@H](SC2)[C@H](NC(Cn4nnnc4)=O)C3=O)nn1	cefazolin	cefazolin	27614-46-1	30723	HMDB0015422	D02299,C06880	33255	Pos Early	100015895												4395168			100015895												1				100015895
100015962	400	57687	213101	Amino Acid	Lysine Metabolism	140	NAMED	CDLVFVFTRQPQFU-UHFFFAOYSA-N	C[N+](C)(C)CCCCC([O-])=O	N,N,N-trimethyl-5-aminovalerate	N,N,N-trimethyl-5-aminovalerate		34236878			14274897	Pos Early	100015962		1944643	926373	373764	1826541	1515617	424673	326304	1006041	467648	391060	4397045	872159	851238	100015962		2.22969	1.06216	0.42855	2.09428	1.73778	0.486922	0.374134	1.15351	0.536196	0.448382	5.04156	1	0.976012		100015962
																																																	100016038
																																																	100016069
																																																	100019794
100019915	400	61705	218049	Nucleotide	Pyrimidine Metabolism, Cytidine containing	4269	NAMED	YQUAKORMLHPSLZ-XVFCMESISA-N	NC1=NC(N(C=C1)[C@@H]2O[C@@H]([C@H]([C@H]2OP(O)(O)=O)O)CO)=O	cytidine 2' or 3'-monophosphate (2' or 3'-CMP)	cytidine 2' or 3'-monophosphate (2' or 3'-CMP)			HMDB0240312,HMDB0011692	C03104,C05822	66535,53481031	Pos Early	100019915		46275	239499	99426			191442			83555	37861	126704	53591		100019915		0.50579	2.61775	1.08674			2.09248			0.913264	0.413824	1.38489	0.585755
																																																	100019960
100019968	305	61858	218556	Carbohydrate	Pentose Metabolism	1307	NAMED	QXKAIJAYHKCRRA-PZGQECOJSA-N	OC[C@H](O)[C@@H](O)[C@@H](O)C(O)=O	lyxonate	lyxonate			HMDB0060255			Polar	100019968		354576	737248	644804	532448	570496	591915		286426	337502	321903	754399	609493	1568813	100019968		0.61007	1.26848	1.10943	0.91611	0.981574	1.01843		0.492814	0.580693	0.553854	1.29799	1.04867	2.69924		100019968
																																																	100019972
																																																	100019978
																																																	100019982
																																																	100020004
																																																	100020005
																																																	100020006
																																																	100020203
																																																	100020205
100020217	400	62947	220818	Amino Acid	Urea cycle; Arginine and Proline Metabolism	526	NAMED	KXONJPJIFNGMCN-UHFFFAOYSA-N	O=C(C([N+](C)(C)C)C)N1CCCC1C([O-])=O	N,N,N-trimethyl-alanylproline betaine (TMAP)	N,N,N-trimethyl-alanylproline betaine (TMAP)			HMDB0240365			Pos Early	100020217		1118219	621386	266037	4046705	1804966	557839		562563	266733	181975	853162	289017	426437	100020217		1.9961	1.10922	0.474896	7.22367	3.222	0.995784		1.00422	0.476138	0.324839	1.52296	0.515917	0.761221		100020217
																																																	100020219
																																																	100020242
																																																	100020243
																																																	100020343
																																																	100020360
100020361	400	62853	220624	Amino Acid	Urea cycle; Arginine and Proline Metabolism	496	NAMED	YCCMTCQQDULIFE-UHFFFAOYSA-N	NC1CCCNC1=O	3-amino-2-piperidone	3-amino-2-piperidone	1892-22-4	4371576	HMDB0000323		5200225	Pos Early	100020361		96449	73165	127977		261371	121529	126037	84033	123519	534577	66010	94950	277194	100020361		0.787185	0.597148	1.04451		2.13322	0.991879	1.02867	0.685849	1.00812	4.36304	0.538752	0.77495	2.26236		100020361
																																																	100020372
																																																	100020377
																																																	100020417
																																																	100020478
																																																	100020496
																																																	100020497
																																																	100020515
																																																	100020519
																																																	100020536
																																																	100020550
																																																	100020578
																																																	100020823
																																																	100020827
																																																	100020837
																																																	100020851
																																																	100020852
100020893	209	62805	220431	Amino Acid	Methionine, Cysteine, SAM and Taurine Metabolism	454	NAMED	XMZBEAXQGSBWLG-NSCUHMNNSA-N	OC(C(O)=O)C(O)/C=C/SC	2,3-dihydroxy-5-methylthio-4-pentenoate (DMTPA)*	2,3-dihydroxy-5-methylthio-4-pentenoate (DMTPA)*			HMDB0240388			Neg	100020893		72850	283025	387434	108214	85580	712828		107296	430159	434797	64107	264102	1035539	100020893		0.2663	1.03459	1.41625	0.395572	0.312834	2.60571		0.392216	1.57243	1.58938	0.23434	0.965414	3.78537		100020893
																																																	100020973
																																																	100020975
																																																	100021093
																																																	100021100
																																																	100021103
																																																	100021104
																																																	100021105
																																																	100021123
																																																	100021208
																																																	100021324
100021123	400	62959	220848	Amino Acid	Lysine Metabolism	119	NAMED	ZRJHLGYVUCPZNH-MQWKRIRWSA-N	[O-]C([C@@H](N)C(O)CCC[N+](C)(C)C)=O	hydroxy-N6,N6,N6-trimethyllysine*	hydroxy-N6,N6,N6-trimethyllysine*						Pos Early	100021123		41543	197730	119331			103863			90479	101858	79747	57789	444673	100021123		0.407852	1.94123	1.17154			1.01968			0.888286	1	0.782923	0.567349	4.36562
																																																	100021331
																																																	100021374
100021478	400	64596	238817	Amino Acid	Histidine Metabolism	95	NAMED	MXETUSMIYKMMAT-UHFFFAOYSA-N	CN1C=NC=C1CC(O)C(O)=O	1-methyl-5-imidazolelactate	1-methyl-5-imidazolelactate	2022510-60-5	65563369				Pos Early	100021478		123664	81576		205274	144984	102493		210146	162775	102277	624145	558078	233636	100021478		0.759724	0.501158		1.26109	0.890702	0.629661		1.29102	1	0.628334	3.8344	3.42852	1.43533		100021478
																																																	100021667
																																																	100021707
																																																	100021709
																																																	100021711
																																																	100021712
																																																	100021727
100021760	400	63920	223830	Amino Acid	Lysine Metabolism	141	NAMED	FTTGAAZKBNZDCZ-LURJTMIESA-N	CC(N[C@@](CCCC(O)=O)(C(O)=O)[H])=O	N-acetyl-2-aminoadipate	N-acetyl-2-aminoadipate		392027		C12986	443992	Pos Early	100021760		1700067	1974591	849768	574232	207364	1217727		640834	782310	464803	3173564	888018	1878973	100021760		1.95659	2.27254	0.977989	0.660878	0.238653	1.40147		0.737529	0.900353	0.534937	3.65242	1.02201	2.16249		100021760
100021784	209	63988	232906	Xenobiotics	Chemical	6297	NAMED	XRHGYUZYPHTUJZ-UHFFFAOYSA-N	O=C(O)C1=CC=C(Cl)C=C1	4-chlorobenzoic acid	4-chlorobenzoic acid	74-11-3			C02370	6318	Neg	100021784		429908	418527	340937	483582	403056	276118		302895	370670	417363	420016	453698	327538	100021784		1.04802	1.02028	0.831129	1.17887	0.982561	0.673115		0.738391	0.903611	1.01744	1.02391	1.10602	0.798465		100021784
																																																	100021839
																																																	100021918
																																																	100022041
																																																	100022120
																																																	100022172
																																																	999907765
999910457	400	47581	157489				UNNAMED			X-10457	X-10457						Pos Early	999910457			126598	59443			122867			54665	54879	138871	50772	188183	999910457			1.38882	0.652109			1.34789			0.599693	0.60204	1.52346	0.556985	2.06443		999910457
																																																	999911299
																																																	999911372
																																																	999911378
999911381	209	46347	145026				UNNAMED			X-11381	X-11381						Neg	999911381		242932	102756		194299	169289	31029		92208			198949			999911381		1.43501	0.606986		1.14774	1	0.18329		0.544678			1.1752
																																																	999911850
																																																	999911852
																																																	999912100
999912101	400	47642	157543				UNNAMED			X-12101	X-12101						Pos Early	999912101		248067	74390		103536				141145			134669	60736	75247	999912101		2.39595	0.718494		1				1.36325			1.3007	0.586617	0.726771		999912101
																																																	999912199
																																																	999912411
999912462	400	46620	157261				UNNAMED			X-12462	X-12462						Pos Early	999912462		2324443	2159519	399603	1470084	4314917	934741		682730	750689	466616	6700131	6060502	249055	999912462		1.93315	1.79599	0.332334	1.22261	3.58855	0.777388		0.5678	0.624319	0.388066	5.57224	5.04029	0.207129		999912462
																																																	999912753
																																																	999912847
999914056	400	46632	157266				UNNAMED			X-14056	X-14056						Pos Early	999914056		425720	155847		632710	2227625	58472	42707	222857		89609	4443720	201171	129661	999914056		2.11621	0.774699		3.14514	11.0733	0.290658	0.212292	1.1078		0.445437	22.0893	1	0.644531		999914056
																																																	999915161
																																																	999915245
																																																	999915674
																																																	999917010
																																																	999921258
																																																	999921283
																																																	999921286
																																																	999921315
																																																	999921353
																																																	999921796
																																																	999922162
																																																	999922791
999923195	209	48891	160486				UNNAMED			X-23195	X-23195						Neg	999923195	310337	516261	513063	540284	442002	437849	459881	599230	403685	422352	476705	452403	486355	532603	999923195	0.662698	1.10243	1.0956	1.15373	0.943858	0.934989	0.982037	1.2796	0.862035	0.901897	1.01796	0.966068	1.03857	1.13733		999923195
																																																	999923456
																																																	999923593
																																																	999923639
999923644	400	49521	161202				UNNAMED			X-23644	X-23644						Pos Early	999923644		2155731	483542		535411	434163	116774		1988032	1892631	671580	293720	1421849	504382	999923644		4.02631	0.903123		1	0.810897	0.218102		3.7131	3.53491	1.25433	0.548588	2.65562	0.942046		999923644
999923654	400	49531	161212				UNNAMED			X-23654	X-23654						Pos Early	999923654	158239	431914	1495539	264362		256313	592627		140146	130317		273820	490303	577822	999923654	0.577894	1.57736	5.46176	0.965459		0.936064	2.16429		0.511818	0.475922		1	1.7906	2.11023		999923654
999923655	400	49532	161213				UNNAMED			X-23655	X-23655						Pos Early	999923655											78732				999923655											1
																																																	999923739
																																																	999924228
																																																	999924337
																																																	999924576
																																																	999924585
																																																	999924728
999925109	400	61682	217977				UNNAMED			X-25109	X-25109						Pos Early	999925109		218605	210360	185907	207757	608261	190639		74324	205211	97296	598327	148929	577114	999925109		1.0587	1.01877	0.900346	1.00617	2.9458	0.923263		0.35995	0.993835	0.471204	2.89769	0.721262	2.79496		999925109
																																																	999925279
999925406	209	62700	220213				UNNAMED			X-25406	X-25406						Neg	999925406		80600	67474		90481	94761			117738	97289	73125	98855		79965	999925406		0.890795	0.745726		1	1.0473			1.30125	1.07524	0.808181	1.09255		0.883777
999925422	400	62719	220237				UNNAMED			X-25422	X-25422						Pos Early	999925422		78399	158421	92747			132666			75578	65451	84099	113368	490788	999925422		0.8453	1.7081	1			1.43041			0.814884	0.705694	0.906757	1.22234	5.29169
																																																	999925611
999925790	400	63560	222789				UNNAMED			X-25790	X-25790						Pos Early	999925790			1273230	602246			789901			656597	924999	277577	376293	1246312	999925790			1.76043	0.832695			1.09216			0.907844	1.27895	0.383792	0.520281	1.72321		999925790
																																																	999925855
999925936	400	63840	223405				UNNAMED			X-25936	X-25936						Pos Early	999925936		1916785	966086	438709	752177	1723367	676967		826114	568125	425886	2066474	966678	777225	999925936		2.39099	1.20509	0.547244	0.938263	2.14972	0.844446		1.03049	0.708677	0.531249	2.57771	1.20583	0.969508		999925936
999925948	400	63899	223706				UNNAMED			X-25948	X-25948						Pos Early	999925948		210906	375355	216264	159338	143065	246771		60492	241012	165311	107180	311731	331920	999925948		0.987457	1.7574	1.01254	0.746017	0.669827	1.15538		0.283222	1.12841	0.773982	0.501814	1.45952	1.55404		999925948
																																																	999926263
[truncated: 113 more columns]

## Sheet: 162 metabolites 
	3	3	2	2	2	1	1	3	3	3	3	3	3	3	3	3	3	3	3	2	2	2	2	2	2	2	2	2	2	2	2	2	2	2	2	2	1	1	1	1	1	1	1	1	1	1	1	1	1
	Norm	Norm	Norm	Norm	Norm	Norm	Norm	Norm	Norm	Norm	Norm	Norm	Norm	Norm	Norm	Norm	Norm	Norm	Norm	Norm	Norm	Norm	Norm	Norm	Norm	Norm	Norm	Norm	Norm	Norm	Norm	Norm	Norm	Norm	Norm	Norm	Norm	Norm	Norm	Norm	Norm	Norm	Norm	Norm	Norm	Norm	Norm	Norm	Norm
	MAYO-04447	MAYO-04454	MAYO-04213	MAYO-04220	MAYO-04226	MAYO-03678	MAYO-03679	MAYO-04448	MAYO-04449	MAYO-04450	MAYO-04451	MAYO-04452	MAYO-04453	MAYO-04455	MAYO-04456	MAYO-04457	MAYO-04458	MAYO-04459	MAYO-04460	MAYO-04207	MAYO-04208	MAYO-04209	MAYO-04210	MAYO-04211	MAYO-04212	MAYO-04214	MAYO-04215	MAYO-04216	MAYO-04217	MAYO-04218	MAYO-04219	MAYO-04221	MAYO-04222	MAYO-04223	MAYO-04224	MAYO-04225	MAYO-03680	MAYO-03681	MAYO-03682	MAYO-03683	MAYO-03684	MAYO-03685	MAYO-03686	MAYO-03687	MAYO-03688	MAYO-03689	MAYO-03690	MAYO-03691	MAYO-03692
	MD63_X_DexBlank	MD112_X_DexBlank	MD32_Z_DexBlank	MD44_Z_AlbBlank	MD20B_Y_DexBlank	MD2_Z_Blank	MD6_Z_Blank	MD63_X	MD63_Y	MD63_Z	MD68_X	MD68_Y	MD68_Z	MD112_X	MD112_Y	MD112_Z	MD124_X	MD124_Y	MD124_Z	MD25_X	MD25_Y	MD25_Z	MD32_X	MD32_Y	MD32_Z	MD42_X	MD42_Y	MD42_Z	MD44_X	MD44_Y	MD44_Z	MD46_X	MD46_Y	MD46_Z	MD20B_X	MD20B_Y	MD1_X	MD1_Y	MD1_Z	MD2_X	MD2_Y	MD2_Z	MD3_X	MD3_Y	MD3_Z	MD4_X	MD4_Y	MD4_Z	MD6_X
	Microdialysate_Microperfusate	Microdialysate_Microperfusate	Microdialysate	Microdialysate	Microdialysate	microdialysate	microdialysate	Microdialysate_Microperfusate	Microdialysate_Microperfusate	Microdialysate_Microperfusate	Microdialysate_Microperfusate	Microdialysate_Microperfusate	Microdialysate_Microperfusate	Microdialysate_Microperfusate	Microdialysate_Microperfusate	Microdialysate_Microperfusate	Microdialysate_Microperfusate	Microdialysate_Microperfusate	Microdialysate_Microperfusate	Microdialysate	Microdialysate	Microdialysate	Microdialysate	Microdialysate	Microdialysate	Microdialysate	Microdialysate	Microdialysate	Microdialysate	Microdialysate	Microdialysate	Microdialysate	Microdialysate	Microdialysate	Microdialysate	Microdialysate	microdialysate	microdialysate	microdialysate	microdialysate	microdialysate	microdialysate	microdialysate	microdialysate	microdialysate	microdialysate	microdialysate	microdialysate	microdialysate
PLOT_NAME	20*adjusted	20	20	20*adjusted	20	20	20	20	20	20	20	20	20	20	20	20	20	20	20	20*adjusted	20*adjusted	20*adjusted	20	20	20	20	20	20	20	20*adjusted	*20adjusted	20*adjusted	20*adjusted	20*adjusted	20*adjusted	20	20	20	20	20	20	20	20	10*adjusted	20	20	20	20	20
1-methyl-4-imidazoleacetate				0.563657	0.320362			0.893394	1.38581	1.06905	1.22091	0.994401	0.703805	0.540379	0.906363	0.733234	1.06768	1.0056	2.0752	2.19047	3.76616	1.88041	1.49892	0.890962	0.689051	0.747611	1.10803	0.821137	0.994409	1.52634	3.236	1.51179	1.90601	0.991975	1.56297	1	0.410001	0.516288	0.522015	2.04804	2.64432	1.15559	1.27096	2	1.1415	0.567381	1.12386	1.17194	0.528845
1-methyl-5-imidazoleacetate					0.300401			0.387093	0.267761		1.4992	1.19251	0.771638	1	0.59586	0.54247	1.87467	2.37397	1.8796	3.40556	5.18334	3.09679	0.997222	1.00278	0.598872	1.09672	0.912782	0.990014	0.525886	0.498711	1.13024	0.926936	2.03551	1.25846	2.10808	0.819454	0.308694	1.40851	0.241889	0.826741	1.15097	0.58835	2.95495	2.11541	1.79541	0.730902	1.16792	1	1.08259
1-methyl-5-imidazolelactate				0.253135	0.48384			0.759724	0.501158		1.26109	0.890702	0.629661	1.29102	1	0.628334	3.8344	3.42852	1.43533	2.38927	5.32614	2.18564	1.29019	1.29775	0.346502	0.94669	0.784772	0.653001	2.32479	1.57872	0.166594	1.21975	8.14376	2.40145	1.73998	1		0.711903		1.37818	1.89176	0.421337	3.12437	1.78244	1.02327	1	2.3994	0.701944	0.393946
1-methylnicotinamide					0.0563037			10.3207	5.98227	1.34822	0.403434	0.743196	0.983821	0.222809	0.45137	0.614375	2.55526	1.01618	1.86818	1.84869	3.12544	2.00174	0.575517	1.14054	0.531401	0.702572	1.23557	1.17081	0.170601	0.315933	0.943105	0.954958	5.14495	1.36677	5.56716	0.493706	0.22407	5.95378	0.657241	1	0.700654	1.87157	3.92563	2.3592	2.14244	0.588737	0.721757	0.333186	7.05191
1-ribosyl-imidazoleacetate								0.996784	1.47745	1.00322	0.821998		1.10672			0.31049	0.587647		1.93645	6.54616	11.3287	4.50553	1.35908	1.07362	0.669437	0.490994	0.926381	0.481087	0.880563	0.953841	2.27439	0.872476	1.49692	1.34028	0.938111	0.737676	0.220208	0.803935	1.08229	10.5431	17.2137	9.48299	2.14877	3.07046	2.98177	0.858214	1	0.587414	0.592924
1,5-anhydroglucitol (1,5-AG)				0.113872				1.65771	0.887459	1.11254	2.40806	1.88072	0.720661	0.612003	0.30221	0.25855	1.53248	0.366957	1.98832	2.04527	2.85421	1.44514	0.784999	0.611151	0.588145	0.0633205	0.0410512	0.0168936	1.32729	1.43626	3.0037	1.75003	1.3948	1.31625	1.62324	0.704031	0.872597	1.09074	0.516885	2.24267	2.14221	2.00644	1.48958	1.90348	1.07424	0.58555	1	0.417294	1.22064
2-hydroxyglutarate		0.876949		0.145568				3.60396	1.88299	1	1.87129	22.6068	0.429802	0.690411	0.316002	0.328745	1.0252			1.84972	1.71569	0.547852	0.219258	0.378492		8.73311	1.07267	0.29561	30.3365	28.3072	1.21378	13.6016	67.394	19.9747	0.220073	0.10818	1	58.5833	0.214703	3.7446	4.20792	1.35465	0.312302	0.071298	0.097428	2.46618	2.44198	3.10595	0.134157
2-methylcitrate/homocitrate				0.431454	0.382651			0.648854	2.31299	1.03151	0.446365	0.273192	1.74368	0.367294	1.02104	1.21002	0.4168	0.978956	1.54609	2.71785	4.25546	2.1183	1.05372	1.674	0.780206	2.47	2.42392	2.77959	0.622519	0.710168	3.81191	0.287465	1.05143	1.52455	0.356705	0.455827	0.171106	0.536196	0.942898	2.20822	2.67875	2.6456	0.90039	1.37239	1.0571	2.27758	4.33452	1.7572
2-O-methylascorbic acid				0.0705979	0.0405729			0.371153	2.20496	1.45879	0.27528	0.209561	1.57424	0.283696	1.24738	1.15652	0.257553	0.843477	4.23088	5.84017	9.18227	3.19319	2.38784	2.53904	0.583876	1.10049	1.27241	1	0.419711	0.493141	2.47257	0.0385144	0.623074	1.22312	0.0568914	0.350002	0.014288	0.315469	0.2723	2.09617	2.65126	2.6417	1	1.37064	1.20671	1.59569	2.87037	1.24324	0.032875
2-piperidinone		0.784057	0.811415	2.027	1.04077	1.73682	0.26001	1.22769	1.2646	1.45786	0.908147	0.832114	1.91411		0.541482	1	1.41899		0.56775	0.86822	1.36306	0.839875	0.933596	0.867676	0.977705	1.07645	0.799353	0.94827	3.23711	2.9208	5.17652	1.28409	1.23357	1.05116	1.25491	0.810465	1.56305	3.05263	1.30738	3.52272	3.20221	2.61352	1.07888	0.863688	0.623108	0.183041	1	0.291958	0.949166
2,3-dihydroxy-5-methylthio-4-pentenoate (DMTPA)				0.0543963	0.0203813			0.2663	1.03459	1.41625	0.395572	0.312834	2.60571	0.392216	1.57243	1.58938	0.23434	0.965414	3.78537	2.99947	6.02768	2.08134	2.28533	2.03233	0.513742	1.01796	1.74127	1.32783	0.505725	0.423829	1.70876	0.125852	0.357097	1.11111	0.120832	0.296171	0.02261	0.262827	0.688933	2.92104	3.25785	3.74742	0.821622	2	1.62322	2.0745	2.97484	1.56127	0.038369
2R,3R-dihydroxybutyrate				0.138041				3.54174	1	1.35093	0.873004	0.983462		1.51946			0.564557	2.93681	0.989721	4.21191	6.98006	1.88511	2.57821	1.29746	0.568858	0.708169	0.55763	0.533089	1.22683	1.10251	2.1965	1.15244	1.4192	1.06979	1.43554	0.53285	0.379251	0.748485	0.364908	2.87601	4.23362	2.0119	1.85957	1.21832	1.09008	1.27625	2.28392	1	0.403247
2S,3R-dihydroxybutyrate				0.0551025		0.102837	0.088512	1.80473	1.03391	1.18611	1.85609	1.70778	0.966086	0.66064	0.602391	0.515088	0.929598	0.737894	1.49508	2.02009	2.97053	1.23849	1.18044	0.755505	0.572186	0.996232	0.77266	1.00377	1.13477	1.19044	3.3396	1.30401	1.13907	0.997344	1.56154	0.559047	0.961673	1.08444	0.635124	1.97323	2.09141	1.6397	1.88268	2.14263	1.44389	0.673405	1.10143	0.618667	1
3-(4-hydroxyphenyl)lactate (HPLA)				0.133657	0.0268304			1.14938	1.01494	0.944352	1.34851	1.35743	0.838476	0.985057	0.963692	0.61514	1.10986	0.587768	2.06132	4.97536	8.95404	2.33533	1.09281	0.823699	0.675738	1	0.95493	0.621111	13.134	5.34726	4.41605	0.84075	7.00993	3.88755	1.10262	0.396365	0.12108	2.4887	0.267795	12.1486	13.7438	6.98462	2.9092	0.892356	1.14104	1	1.78676	0.810185	0.21818
3-amino-2-piperidone		1.02867	0.221395	0.811105	0.209899		5.69267	0.787185	0.597148	1.04451		2.13322	0.991879	0.685849	1.00812	4.36304	0.538752	0.77495	2.26236	2.17937	1.9107	0.809483	1.61128	1.98693	1.65399	0.599378	0.542033	0.654768	1.03192	1.07009	1.74102	1.07717	0.83684	1.14506	4.18938	2.0602	0.466054	1.27214	0.959951	0.759604	0.939632	0.86951	1.31385	2.0801	1.37716	0.774682	1.05105	0.60028	0.849314
3-hydroxy-3-methylglutarate				0.136532	0.611913	0.037309	0.030021	1.28225	2.2647	0.798484	0.447361	0.381423	2.28193	0.384523	0.899695	0.857726	1.10031	1.61282	1.36631	2.36397	2.79099	1.92904	2.47436	3.08844	0.92906	1	0.961872	0.757351	1.82711	1.28026	0.896484	0.206171	1.76485	1.70508	0.222128	1.35099	0.105784	3.32778	0.59654	6.13481	6.1195	4.06438	2.34775	1.58489	2.09036	1	1.61548	0.944623	0.239307
3-hydroxybutyrate (BHBA)								6.1199	1.12216	0.658513	3.30647	2.34472	0.418123	4.27826	0.766193	0.558654	2.24633	0.877837	0.493732	8.11939	8.92895	4.81254	0.683432	0.685527	0.177586	4.7794	3.20569	2.41498	1.48186	1.33333	0.497755	0.748702	0.435051	0.478506	2.13972	0.395052	5.67851	5.90675	0.560418	3.20411	1.46209	2.28701	1.54456	1.0557	0.883756	0.363663	1.07543		0.924566
3-hydroxyisobutyrate								1.97184	1.17579	0.911656	5.48749	1.08834	0.786585	3.30888	0.695459	0.442445	0.863531	0.444092	1.64254	2.25692	2.36169	1.9431	0.9948	0.617249	0.514565	1.27117	1.5435	1	1.52826	1.16236	3.40358	0.703764	0.752912	0.87516	2.01395	0.423944	1.01571	3.77666	0.978889	6.7403	2.73733	7.89589	2.18696	1.45358	1	0.651388	0.499875	0.296066	2.77357
3-methyl-2-oxobutyrate				0.551631				1.3067	0.339154	0.360226	2.06016	1.23987		1.83569		0.215747	1		0.567069	0.933587	1.5794	0.88714	1.00092	0.673231	0.719281	1.22625	2.12452	1.99968	1.5809	1.1891	2.28098	2.37868	1.64725	1.11009	1.70223	0.405833	1.66942	2.29132	0.587387	3.42056	1.39034	2.80794	1.36435	2	0.439313	0.801825	0.774045	0.589727	1.11122
3-ureidopropionate					0.100248			1.9156	3.3001	2.31511	1.05805	0.949215	0.662945	0.929803	1.05078	0.819076	0.458184	0.872966	4.14895	2.72739	4.1881	1.83517	9.83094	4.80443	0.731486		0.68746		1.04696	2.55674	1.70678			0.474695	0.313211	0.17089	0.130914	0.521319	0.169771	0.90936	1	1.07144	7.21599	6.71737	7.38906	1.38273	2.12297	1.4757	0.135955
4-acetamidobutanoate		0.0852667		0.0678839	0.0277954	0.018853	0.013921	0.536034	1.89485	1.21981		0.391987	3.47447	0.658721	1.28226	1.65258	0.454206	0.780188	3.15979	6.51905	8.96497	3.01614	1.65455	1.55635	0.632761	0.791706	1	0.757273	1.07493	0.859808	1.30585	0.0865231	1.89715	1.76723	0.0850094	0.44611	0.040049	1	0.405605	3.97192	5.4886	4.04562	3.30871	2.09873	2.70106	1.11672	1.75807	0.909688	0.231023
5-oxoproline	0.186692	0.239177		0.753423	0.118128	0.005973	1.12342	1.24499	0.807661	0.853911	1.85301	2.1299	0.937266	1.56569	1.06273	0.77867	1.34517	0.89904	1.65346	3.76097	5.67833	1.36906	0.939927	0.722487	0.464815	1	0.803678	0.720289	3.25002	4.9795	3.94686	1.21362	1.2806	1.22558	1.39249	0.602078	0.406978	0.936265	0.678153	2.44576	4.67671	1.71865	1.61865	1.0096	0.701639	0.740023	2.01967	1.05939	0.795579
5,6-dihydrouridine								0.991705	1.16604	0.684101	0.935846	0.905992	1.17457	1.21668	1.18087	1.0083	0.783015	0.426492	1.63912	2.17533	3.40863	1.42155	1.84288	2.06479	0.768869	0.933696	0.888021	0.627854	1.0663	1.23642	1.98866	0.75734	1.88929	1.59525	0.762722	0.531979	0.286442	1.53419	0.499573	1.86643	1.93477	1.85967	1.92298	1.69112	1.23171	1	2.00917	0.882697	0.586514
7-methylguanine								1.30637	1.47821	0.462031	0.94844	1.56777	0.500085	0.801298	0.801964	1.05156	1.08291			1.64735	2.68089	0.909326	1.34157	1.24077	0.720963	0.505688	0.542149	0.559096	1	1.61458	1.69633	1.74523	1.43838	1.10072	0.63128	0.399459	0.543255	1.21506	0.375021	1.19737	2.05447	1.21719	1.81824	0.985478	1.17674	0.529277	1.17889	0.778459	1
acetylcarnitine (C2)	0.0646811	0.144535		0.168097	0.555429		0.023143	11.2427	2.43372	0.3266	3.81982	1.74994	0.685391	2.34277	0.389731	0.112042	16.0914	1.31461	0.595409	1.81749	1.84859	1.23617	0.856438	0.935457	0.11999	1.01215	0.590363	0.755268	7.59287	8.09843	0.813371	4.01007	3.46012	1.11111	6.86144	1.32112	0.964028	3.74859	0.711117	1.03597	1.7875	0.499964	3.48193	0.485262	0.886831	1.41088	1.04511	0.350658	2.44096
aconitate [cis or trans]			0.295515	0.17512	0.122725		0.004279	2.11341	4.74117	0.701757	0.786189	0.623925	1.04614	0.496688	0.772577	1.18697	0.974248	1.02575	1.07958	1.04601	1.85651	0.564716	1.02414	1.27128	0.793713	0.417227	1.45584	1.39636	1.95183	3.4837	2.32449	1.08429	1.96328	2.52252	0.724807	0.140758	0.643411	4.92166	0.595937	3.21293	4.23717	4.20269	1.02709	0.446216	0.430072	1.16702	2.01364	0.972914	0.276484
adenine	0.479751	0.375237		0.659984	0.338191	0.370627	0.252153	1.12464	2.43615	1.01049	0.694977	0.600705	1.91811	0.989514	7.0227	1.26318	0.861446	12.8939	0.746999	3.51992	2.43982	7.25977	0.36391	3.13621	1.08112	1.25374	0.503633	1.12975	1	0.971091	1.21598	0.556898	0.871466	0.518327	0.711317	3.40831	0.31233	1.90516	2.65403	0.920537	2.78884	1	2.1441	1.21962	4.94711	2.04405	5.0517	2.10272	0.519197
adenosine				0.533772	0.464929	0.005777		1.97477	2.37285	1	0.653591		2.00666	0.517471	1.82606	0.929457	0.236569	1.35149	0.306884	1.87801	6.77527	6.36227	2.81643	11.5713	3.69074	0.146184	2.89284	0.62553				2.05884	0.0818065	1.11111	1.50453	3.12409	0.442244	2.05481	2.1259	0.59784	0.789545	0.90127	1.69429	0.64024	1.19086	3.70209	2.07479	1.09873	1.48523
alanine	0.0158334	0.484512	0.01244	2.11138	0.10025	0.007096	0.354493	2.63342	1.18858	0.531133	6.83509	7.24212	0.773368	2.48333	0.585497	0.715392	9.11092	2.65735	0.811418	1.51656	0.83471	1.13864	0.778149	1.04879	0.526164	1.16648	0.564838	0.742523	2.85809	2.79727	2.36455	7.36005	0.941378	0.591762	7.72079	0.952921	2.18446	1.83927	0.217955	1.59777	0.926139	1.07729	1.27604	0.493364	0.56929	1	1.68896	0.639307	4.00898
allantoin				2.18539				7.33354	1	0.890747	5.91195	4.12188	0.608674	4.85436	0.806501	0.432968	1.08889		0.573298	1.11086	1.00195	0.601727	1.09561			0.767507	0.687522	0.480673	2.01269	2.64716	1.65521	1.79911	1.11136	0.752853	6.81786	0.707988	1.68317	1.68502	1.18558	1.48836	1.21264	0.792366	1.37749	0.745968	0.765956	0.6344	1	0.384854	5.39719
alpha-hydroxyisovalerate		0.0796982	0.0501268		0.0494878	0.27933		4.73547	2.65488	2.11043	1.25038	0.897613	0.462726	1	0.617237	0.467316	1.19265	0.52209	2.17885	1.91879	3.15112	1.11111	0.924689	0.705343	0.508703	2.14415	2.01552	1.77515	1.35852	1.19975	1.81524	2.03102	1.44802	1.08349	1.4081	0.305452	1.00057	1.9373	0.916149	2.8629	3.45362	2.59507	1.74675	1.48379	0.919322	0.999429	2.02317	1.03198	0.847082
alpha-ketoglutarate				0.0570543	0.0778404		0.016764	4.31069	2.45318	0.807547	1.46154	0.162124	1.19245	0.485482	0.523028	0.634887	1.53438	0.445185	1.62365	1.25499	2.26196	1.26572	0.567479	0.664307	0.195702	1.6125	1.10881	1	2.6915	4.96484	0.714944	0.861829	2.39341	1.05578	0.14986	0.163313	0.294754	9.13854	0.445474	2.72607	2.94775	1.65519	1.82659	1.0256	0.692556	1.30744	1.60925	1.55331	0.260816
AMP				18.9496	27.485	0.996587	0.097422	0.677425	3.77775	0.722069	1.07443		1.41552			0.238641	1.02915	0.970854		0.680635	0.585892	3.0754	0.141332	0.845317	0.263273	1.55171	0.660828	3.54147	1.58187	1.33333	2.47284	1.973	0.342364	0.418851	0.875943	1.61073	0.630691	1.7365	0.875268	1.75991	1.08101	1	7.36512	2.24766	3.17414	19.4551	2.41443	0.658324	0.558203
anthranilate		0.898503	0.996033	3.52938	1	1	0.976675	0.629793	1.00198	1.30113	1.10912	1.08211	0.779984	0.812365	0.872434	1.01656	0.998017	1.06859		0.840002	0.751878	0.715184	0.729902	0.888554	0.753107	3.08022	2.10487	3.37927	2.64328	3.54567	3.4	2.32301	2.23927	2.37592	0.540778	0.748669	1.21972	0.96998	1.54033	0.705718	1.25238	0.838145	1.66225	1.55141	0.684221	0.931647	1.00973	0.829946	1.03846
arabitol/xylitol				0.0916466	0.02868		0.006456	0.240511	1.8506	1.61816	0.0770056	0.0570173	1.19988	0.110398	1	1.10838		0.542858	3.76374	3.504	5.25722	2.24846	0.884422	1.13265	0.753997	1	1.24967	1.3421	0.376788	0.498974	3.4495		0.483822	1.20699		0.43935	0.039321	0.279287	0.734082	2.7443	2.73872	3.34466	0.681462	2.53184	1.82575	2.05007	3.64727	1.74958	0.046198
arabonate/xylonate				0.218422	0.0318776	0.009021		0.284965	3.14076	1.70076	0.167427	0.181052	1.47947	0.288527	1.78251	1.88586	0.160844	0.520528	4.06538	3.42475	5.7592	1.66659	4.211	2.56477	0.540383	0.981488	1.01851	0.833817	0.605705	0.605223	3.00411	0.0656783	1.2787	1.87271		0.334606	0.014403	0.119243	0.245462	2.97591	3.33957	3.93038	1.81075	1.98229	1.91054	1.18262	2.3026	1.00886	0.025125
arginine	0.0973426	0.526851	0.0101743	4.99181	0.051544	0.121866	0.194278	1.79134	0.708749	0.665429	5.13371	1.86817	0.601256	1.68275	0.555762	1.28291	2.88384	0.725032	1.27497	1.31731	1.37181	0.723657	0.384641	0.40455	0.417366	1.5067	1.16259	1.39695	4.37861	5.73425	5.09834	2.86111	1.07905	0.548001	1.29335	0.366305	1.36073	1.22836	0.409638	1.6252	2.35794	1.18293	1.44424	0.969252	0.659661	0.949897	2.04956	1	1.65045
asparagine	0.0408017	0.329974	0.0157207	0.390171	0.155414		0.387245	2.19351	0.521351	0.385223	7.8404	2.98682	0.442429	3.64728	0.604684	1.05387	7.16472	0.946125	1.2542	2.22982	1.36784	1.08236	0.865437	0.892494	0.533324	0.525024	0.381501	0.275423	1.74904	1.97287	2.27434	10.8256	2.69613	1.29503	9.10318	0.906638	2.55573	2.25298	0.190251	1.32047	1.13371	1.01458	1.42367	0.469016	0.489416	0.545666	0.985421	0.593499	4.01498
aspartate	0.141672	0.946014	0.0584798	10.2535	1.35531	0.103118	2.27319	0.141798	1.24166	0.17941	0.159245	1.21666	1.05399	0.214697	1.18499	2.32648	1.19621	6.31499	0.485235	2.56374	0.391	3.16276	0.0827835	1.50384	0.644686	3.07968	1.75584	2.27007	4.63665	5.48729	3.88195	0.633585	0.531329	0.709279	0.588449	1.64507	0.25826	0.18831	1.51773	0.712808	0.693097	0.348007	1.07153	0.965002	1.84536	3.87479	2.89176	1	0.516709
azelate (C9-DC)		1.25732	1.55415	1.54419	1.54608	1.39569	1	2.56868	0.841279		1.0036	0.606438	0.996403	0.580266	1.86705	0.897387	0.983579	1.72075	1.32638	1.46297		0.447433	1	0.672979	1.07845	1.50222	1.64538	1.015	0.901823	1.21638	0.885042	1.06597	1.28316	2.05229	0.578751		0.619133	1.1384	1.05266	0.631436	1.00835	0.782354	1.21897	2.00402	0.942969	0.847718	0.716762	0.812751	0.621032
benzoate	0.17387	0.345897	0.493661	2.01469	0.23107	0.384546	0.937431	1.18107	0.86426	0.808242	1.02474	1.21513	0.89458	1.0004	1.03764	1.14245	1.74432	0.880264	0.999604	0.640967	0.621627	0.841086	1.05897	1.06975	1.11977	1.10097	1.32364	1.95912	1.5279	1.82718	1.76393	1.14535	1.03261	1.07687	0.823084	0.620317	3.05923	1.81398	2.78106	0.957603	0.686601	0.698269	1.1719	1.39912	1	3.16816	0.999149	2.26465	2.39813
beta-alanine				0.501629	0.965558			1.09888	2.60279	1.18125	0.901122	0.574963	0.774157	1.30138	0.644716	0.337587	5.58097	3.17691	0.549614	1.50403	1.37926	1.80166	1.11212	1.05969	0.233107	0.879668	0.421286	1.47237	1.1137	1.11107	0.876471	1.73769	1.48941	1.2941	0.696869	0.676039	0.289673	0.766847	0.594875	1.06607	1.80675	0.681191	1.60454	0.880666	1.11597	2.16127	2.18743	1.34239	0.389878
beta-hydroxyisovalerate	0.240658	0.334663	0.146922	0.337908	0.20465			2.12034	2.27027	1.6017	1.52946	0.989892	1.07344	0.889102	0.991196	1.0088	0.883092	0.819722	2.80498	1.72558	2.38488	1.26325	0.42857	0.430888	0.391948	1.32056	1.39137	1.07632	1.37414	1.33393	2.24378	0.579852	1.18543	1.11061	1.0011	0.580887	0.283936	2.29663	1.06417	3.08764	2.65694	2.97343	1.09256	0.924242	1	0.934848	1.49921	0.7655	0.504695
betaine		0.114415	0.0111502	0.144732	0.132841		0.218537	4.7973	1	0.953987	3.04779	2.32214	0.898894	1.55664	0.606089	0.447962	1.61834	0.86434	1.87946	1.76441	2.18334	1.29937	1.19937	1.15957	0.251902	0.919906	0.739134	0.482804	2.51706	2.33001	1.00535	1.2001	2.54181	1.48268	0.920001	0.492324	0.469485	4.42487	0.34757	3.29793	2.0757	1.65247	2.9135	1.49999	0.883959	0.825752	1.1729	1.00839	0.991606
butyrate/isobutyrate (4:0)	0.377318	0.268183		2.58214				1.68056	0.783123	0.988535	1.40245	1.80503	1.01146	1.39426	0.664417	0.511321	1.0307	0.18359	1.31096	1.16161	1.36657	1.08342	0.716029	0.548949	0.663013	2.00978	1.56377	1.83659	1.73125	2.08414	1.84055	1.47731	1.97552	0.983089	1.50367	0.57406	0.842909	0.653149	0.748152	1.68135	1.13576	1.4025	1.70279	2.0286	1.7206	1.07092	0.9857	0.569906	0.622815
caproate (6:0)	0.268873	0.500228	0.0458087	3.35216	0.0967717			1.0571	0.888134	1.01035	1.31396	1.36504	1.07372	0.989653	0.927833	0.947185	1.3199	0.346507	1.10991	0.932631	0.869364	0.763591	0.955203	0.865047	1.0448	2.34276	2.20869	2.12094	2.68456	4.19369	2.50904	1.54786	2.26029	1.69478	0.961009	0.508012	2.38625	1.99828	2.50542	0.865784	0.65071	0.737565	0.930625	1.09497	0.88551	1.8497	0.671029	2.06735	1.31404
carnitine		0.184548		1.19317	0.96213	0.008349	0.044604	2.95693	1.41507	0.255975	4.78281	4.05009	0.39181	1.84811	0.31103	0.17729	7.76659	1	0.748543	1.22987	1.47082	1.10333	0.697862	0.481098	0.239998	0.780823	0.308809	0.323312	3.23502	3.91769	1.11111	8.94829	2.20448	0.595273	6.97939	0.998263	2.12275	2.28566	0.928033	1.1651	1.59183	0.709613	3.3594	0.75548	1.14019	1	0.872314	0.348237	2.84712
choline	0.00584459	0.00724766	0.00369011	0.352155	0.189906	0.008475	0.044562	2.36338	1.27352	1.10385	0.90369	1.41009	0.759078	1.09631	0.551332	0.389085	1.44185	1.37175	0.594832	1.94079	1.53038	1.33982	0.380483	1.03007	0.376336	0.973208	0.804322	1.10458	1.13808	1.13198	1.26535	1.87132	1.75822	1.14088	0.808528	0.810211	0.757147	0.865633	0.720899	1.33019	1.99069	1.10345	1.83965	1.56704	1	1.37248	2.26039	1.32595	2.15444
citrate	0.0375663	0.0524611	1.43346	0.153557	0.16463	0.004678	0.02952	4.21962	11.8394	0.536517	1.43094	0.712869	0.961434	0.495259	0.647141	1.27279	1.03857	1.23087	1.49211	0.827074	1.45478	0.434641	1.12213	1.01492	0.943014	0.317889	1.00617	0.993827	1.14612	1.79479	1.60207	1.01883	1.55022	1.63961	0.39345	0.0440689	0.990139	4.81397	0.702187	4.8508	5.35325	5.48073	1.04781	0.481054	0.346998	1.4625	2.65282	1	0.558538
citrulline	0.0538073	1.10518	0.0239454	0.0872038	0.098776	0.025867	0.33956	2.62516	0.735251	0.215027	1.83131	1.67294	0.272956	1.20562	0.183351	3.33817	1.90326	0.287293	0.89482	4.0965	5.13364	1.91756	1.43414	1.23685	0.342815	0.427038	0.363076	0.208417	1.88727	2.25464	0.808324	3.63558	1.32668	0.790718	2.37849	0.810757	1.03682	1.44357	0.313605	2.52812	4.05064	1.61057	1.30559	0.40821	0.329508	1	2.04354	1.67744	0.659558
creatine	0.00280745	0.0196284		0.605726	0.857888	0.010294	0.00404	2.42166	5.09138	0.927572	0.840553	0.299601	1.51291	1.07243	1.44865	0.775525	5.08839	5.8692	0.746109	2.16115	2.3288	1.78151	1.15898	1.6266	0.245007	1.19364	0.432939	1.09215	1.19356	1.33333	1.06007	0.862564	1.30318	1.1177	0.475996	0.770193	0.132904	1	0.591533	1.03397	2.12157	0.833142	2.18162	1.20182	1.32925	2.49774	2.88309	2.01164	0.42643
creatinine	0.00857098	0.0363041		0.168403	0.120425	0.001741	0.004422	0.909133	1.41557	1.38855	1.05721	0.761986	1.57852	0.775508	1.20314	1.31905	0.790313	0.942788	2.99004	2.24645	3.25926	1.83136	1.56301	1.67008	1.31611	0.683602	1	1.07389	0.752864	0.886722	2.24478	0.687149	0.855553	1.16236	0.88174	0.877234	0.326103	0.530791	0.620849	1.23898	1.26861	1.5283	1.01504	2.32616	1.3828	1.13923	1.60712	1	0.446031
cystathionine				2.60309	1.24078	0.009992		17.5976	24.1553	0.244087	2.83351	0.392425	0.358125	1.41506	0.58494	0.255081	3.65819	1.64321	0.0649704	10.0403	10.5694	3.30824	0.211081	0.980809		0.769441	0.262457	0.492902	5.78508	10.1409	3.48371		0.375376	1.13243	0.42248	0.515685	0.033251	1.17126	0.418617	1	3.97609	1.04084	2.03594		0.489092	6.21233	6.14897	2.52163	0.179276
cysteine				22.9075	0.0714908			2.13084	3.2325	0.557906	0.678083	1.45628	1.32192	0.395351	0.535875	0.43155	7.88125	5.09176	0.571399	2.54525	3.3001	1.70323	1.07795	2.28684	0.642194	0.970735	0.764159	0.83285	22.3166	34.7028	33.4657	1.11111	0.967019	0.923576	1.11364	1.50369	0.057348	0.615311	0.335483	1.251	3.05498	1	2.1594	0.562924	0.693799	3.35676	4.76025	1.16185	0.498915
cytidine				0.047685	0.0535296			1.16596	1.58177	1.51481	0.734928		1	0.820949	0.784547	0.550255	1.07554	1.15668	0.724711	1.59432	2.67232	2.28214	0.64906	1.74966	0.771145	1.83338	0.838183	1.25443	1.28615	1.88804	1.11111	1.22905	1.33998	0.628018	1.40267	1.02562	0.263783	0.901528	0.876511	0.862321	1.46907	0.999029	1.33987	2	1.20953	0.465956	1.6143	1.22725	1.01672
deoxycarnitine				0.615483	0.371435		0.198559	2.0379	0.607984	0.342095	4.63548	4.48987	0.491221	1.77139	0.442564	0.62276	8.38677	0.796345	1.20366	1.88268	1.33333	2.41001	0.26234	0.558753	0.434738	0.90038	0.820872	1.25029	3.96287	3.99523	2.40104	19.0499	3.10191	0.623246	7.8951	0.937409	5.54242	3.98275	0.68894	1.79987	1	0.861497	2.66882	0.836582	0.985539	2.73572	1.81352	0.975085	3.14297
dimethylglycine		0.398935		0.166709	0.0807118			7.17251	1	1.6202	7.70729	5.79993	0.56054	5.49817	0.913433	0.439512	4.14452	0.783252	0.589184	1.56451	1.69211	1.3029	0.642548	0.738083	0.271878	1.51934	0.984402	0.555207	2.94026	4.0952	1.11111	5.30517	1.87196	0.632206	5.64149	0.408361	2.02102	1.66136	0.541712	1.14283	1	0.70628	2.99202	0.782638	1.38864	0.966869	1.48897	0.58331	2.79209
ergothioneine				1.53684	0.105706			1.27491	2.55606	0.410924	1.40643	0.905574		0.682444	1	0.333395	2.9827	1.70465	0.74304	1.00202	1.08852	1.48137	1.02591	0.789143	0.343252	0.963245	0.602538	0.974094	2.14261	1.73441	1.35104	6.76	7.85952	2.90107	0.386419	0.682038	0.151478	1.95447	0.309305	1.82851	1.12477	1.19455	2.42476	1.81079	1	1.80844	1.34711	0.302376	0.231046
erythronate*	0.0115944	0.0378165	0.00445768	0.519983	0.0491653	0.004659	0.003878	0.647457	3.91526	2.76969	0.397386	0.353793	2.79325	0.471868	1.85885	1.99755	0.418642	1.35254	8.32692	4.57808	6.93775	2.90781	1.66037	1.58779	0.817268	1.08611	1.16134	1.06461	0.93539	0.965509	3.14822	0.204595	0.948264	1.39305	0.122839	0.507831	0.044762	0.662883	0.43578	3.72845	4.50041	4.02647	1.30981	2	1.69614	2.11403	3.66584	2.08513	0.077078
ethylmalonate				0.0785509	0.034052			0.968838	2.48864	0.860904	1.18875		0.927352		0.892386	1.03116			2.1325	2.00229	3.18431	1.16553	1.23181	0.750503	0.382666	1	0.954732	0.544059	3.48449	3.2552	1.21856	0.186131	1.17975	1.28757	0.409174	0.309535	0.195676	1.87717	0.29241	6.25473	7.59818	5.03389	1.73478	1.0734	1.1485	1	1.30356	0.666755	0.570393
fructose				0.267742	0.163189			0.377682	1	1.03267	0.550764		1.64991	0.39472	1.06267	1.08286	0.213432	0.323786	5.74087	2.48948	5.16357	1.94612	0.957701	0.622187	1.049	1.80964	1.70696	1.82736	0.643691	0.895727	5.10024		0.500638	0.641001	0.833577	1.0423	0.167529		0.830354	2.70314	2.42356	4.48569	0.653203	3.5413	0.731961	1.2173	0.913422	1.26316	0.278505
fumarate					0.233604			2.13565	1.72023	0.646958	0.715698	1.87381	1		0.496716	0.539976	3.18423	1.32297	0.242628	2.54072	1.88355	2.88348		1.42292	0.330006	1.66096	0.941563	1.82308	3.58946	6.43249	0.558959	0.952962	1.65676	0.823715	1.47088	0.76663	0.217444	4.71807	0.574313	1.44575	2.9199	0.813651	1.75568	0.662864	0.695501	1	2.48551	1.70521	0.516633
gamma-glutamylglutamine				0.140174	0.0482484			3.27291	2.36708	0.464054	2.58154	0.104366	0.565637	2.55901	0.935281	0.451884	1.4834	1.06472	0.526887	4.07883	5.30725	2.12155	0.667761	1.62239	0.209748	1.32715	0.885848	1	4.03735	3.60546	5.54565	1.48078	0.675216	0.598734	1.28327	0.700576	0.271117	0.818832	0.872562	1.44911	4.28892	1.27346	1.5154	0.83867	0.291587	1	2.25886	1.33464	1.48607
gluconate		0.115679	0.195257	1465.48	0.130093	0.030949	0.098103	1.50036	1.59297	1	0.930548	0.64031	1.16174	1.34275	1.07894	0.774023	0.635127	0.678396	2.94288	0.570901	0.852967	0.290087	0.140242	0.37	0.0486573	2040.06	1933.57	1927.33	884.208	1172.19	885.291	2009.86	2435.36	2012.79	0.538336	0.177289	0.167268	0.674472	0.526808	3.65594	4.5655	4.42627	1.15157	2	1.24698	2.00897	4.46186	1.33215	0.474144
glucose				0.119097	0.0500338	0.017481	0.005098	0.657817	0.845644	1.781	2.02038	0.0955177	1.15436	1.4125	0.757065	1.2407	0.103428	0.28451	3.5505	1.10191	2.12992	1.11111	1.06598	0.54691	0.76104	1.24829	1.55567	1.13881	0.453881	1.01998	1.76748	0.379304	1.20721	1.13603	0.247411	0.554446	1.17374	1.28696	0.755826	2.59429	2.61487	2.56796	1.15824	2.19165	0.743707	0.856827	1.18247	0.855622	1
glutamate	0.0198684	0.531641		3.16931	2.24716	0.039349	0.199672	0.782927	6.96532	0.380968	0.381057	1.21707	2.37342	0.657665	3.58557	1.67895	5.68459	17.5117	0.44004	5.32821	0.430381	8.14837	0.0466212	2.9513	0.829418	5.94772	1.30113	3.31747	1.51372	1.33333	2.5551	0.585688	0.605468	0.534062	0.508016	2.72162	0.346907	0.295715	2.18575	2.06674	1.2949	0.823694	2.13748	2	2.80361	7.15567	6.09199	1.15495	0.680585
glutamine		0.00992488		0.342648	0.212597	0.00266	0.00121	1.65974	1.0495	0.542279	1.95637	1	0.742743	1.41227	0.912599	0.873259	1.63874	0.94185	1.09017	2.35717	3.19955	1.42956	1.30267	1	0.746095	0.844242	0.921455	0.998699	2.06463	2.33165	5.10856	1.40496	1.16445	1.09056	1.26474	0.876139	0.517654	1.16972	1	2.76315	3.97453	2.41875	2.44008	1.38628	0.980588	1.30034	1.94516	0.93588	1.77621
glutamine_degradant*		0.085308		0.698594	1.44754			3.89916	2.10153	0.51618	2.52691	1.81118	0.643326	1.07888	0.550065	0.297248	3.71444	1	0.924699	1.11645	1.47846	1.04357	0.468356	0.780316	0.411921	0.747473	0.56138	0.984687	2.57575	3.44628	2.64658	1.11111	0.838376	1.2005	5.92626	1.41639	2.16021	2.11874	1.11778	0.689521	0.860915	0.514932	2.90365	1.66901	1.17261	1	0.754563	0.654844	4.81477
glutarylcarnitine (C5-DC)	0.482335				0.142289	0.092301	0.124897	1.32686			1.83613	1.32125	0.980512	0.736101	0.711576	0.571848	3.36456	1.01949		1.2456	1.90613	0.759078	0.361586	0.513954	0.183992	1.23145	1.44785	0.430039	8.29742	1.33333	3.48148	1.15681	3.85297	1.88148	0.510898	0.461389	0.339955	1.05684	0.518858	2.77169	4.35127	3.00259	3.21978		1.79472	0.51427	1.05467	0.897026	0.945333
glycerate	0.0457198	0.153271	0.0367155	1.65384	0.157649	0.057637	0.038886	1.29224	1.76741	1.0659	0.530718	0.485829	0.837519	0.801921	1.36184	0.934096	1.28323	1.32987	3.03525	2.00813	2.27735	1.13077	0.440873	0.982311	0.453986	1.51821	1.03575	1.167	1.59246	1.88302	2.28784	0.475609	0.842041	0.968836	0.303375	0.49414	0.220278	0.389005	0.748713	5.28248	4.81349	4.52359	1.61572	1.95007	1.30569	1.50753	2.65014	1.84023	0.368462
glycerol	0.612088	0.479278		1.29688			1	1.75777	1.59879	1.21626	0.968603	1.69372	0.965029	0.989891	1.01011	0.642533	2.34481	2.31239	0.698977	4.97681	11.5249	2.25907	1.1614	0.463283		1.14945	0.655141	0.829254	2.2737	2.14308	0.945053	0.841906	0.583879	1.81341		0.715505	1.68261	0.948132	0.691934	1.27154	4.02791	1.53746	0.438278		0.881562	2.94963	6.69978	2.73658	0.340202
glycerol 3-phosphate				0.466557	0.475874		0.030062	1.74488	1.9896	0.369097	0.554856		1.43656	0.29666	2.01502	0.501256	1	7.15814	0.734778	1.6853	2.67809	1.39458	0.839658	1.90326	0.386662	0.757484	0.820845	2.7067	5.63397	4.8018	1.10575	1.90903	1.11111	0.686162	0.655509	1.24378	0.168421	1.20776	0.378589	0.792235	4.98117	0.34737	3.0846	1.33218	1.411	4.08468	3.28729	2.78669	0.194694
glycerophosphoethanolamine				1.43095	1.43805			5.23836	11.7871	0.986214	0.464071		1.91712	0.25229	1	0.685078	2.30654	2.37446	0.27586	5.95372	7.13865	3.04837	0.163757	1	0.368664	1.31595	0.388316	1.13064	3.05072	2.80885	1.06136	0.530204	0.567355	0.391382	0.257934	1.45014	0.06759	0.536962	0.528454	1.71198	19.3173	1	2.50526	1.69012	0.896862	13.4327	21.5208	12.2806	0.314776
glycerophosphoglycerol				0.834712	0.136412			1.46747	1.29529	0.41306	0.403178		0.704712		0.409053		1.81008	1.75632		3.75153	4.52881	3.08498	0.719904	1.66851	0.331532	1.17246	0.708885	0.915892	1.77607	2.35014	1.11111	1.16522	1.48386	0.396726	0.665362	1.18618	0.11141	1.29412	0.245341	1.17161	3.10895	1.24066	1.11582	0.514308	0.300394	1.04395	2.28488	0.963731	0.413644
glycerophosphorylcholine (GPC)		0.345014		13.6808	1.0206	0.128323	0.18629	10.6453	17.1584	1.90929	0.791208	0.887239	1.59252	0.699107	1	0.249633	19.7905	2.04145	0.330331	0.915388	1.33333	0.835547	0.0284577	0.129835	0.0227038	3.48301	2.20217	2.41355	11.2471	12.4193	5.74899	2.61824	2.30297	1.21005	0.348646	0.342808	0.178842	1.75911	0.362993	2.05126	15.4671	0.290975	5.45029	1.94099	1	7.83875	5.55617	1.43404	0.657567
glycine	0.0950019	0.46046		2.42675	0.200928		0.827444	5.32707	1.1121	0.341414	2.54143	4.07118	0.395568	1.78019	0.295707	0.90526	10.8766	1.09474	0.547774	1.52411	0.715211	1.11111	0.0625589	0.342585	0.269868	1.18933	0.654517	0.646027	5.261	5.07591	1.18646	6.00638	1.98254	0.484712	3.68512	0.473344	3.60372	6.5385	0.388197	3.22375	3.35499	2.05845	0.778206	0.428806	0.313488	3.94661	3.22217	1.06039	0.546263
guanidinoacetate		0.234475						80.9035	2.5493	0.416133	19.6664	13.0539	0.547197	53.5973	0.880968	0.405005	206.629	1	0.779849	0.968001	0.779474	1.25422	0.229969	0.37456	0.187175				2.6263	1.76499	0.553441	61.7212	39.0278		82.9602	0.26855	7.50408	146.61	0.09247	1	1.62746	0.257257	1.98522	0.402472	0.608015	1.10839	2.19239	0.452222	14.146
guanine	0.499889		0.0742354	0.273812	0.0754152			6.22135	1.53934	0.703816	3.07797	0.856075	0.872333	2.02398	1	1.4443	0.860726	1.42014	0.969492	2.19219	7.39818	1.06193	5.43159	2.35018	0.306024	1.06635	1	0.656248	15.6072	9.09423	0.524718	10.2229	2.45308	0.331616	3.6637	0.34293	0.555618	2.94965	0.304698	3.11796	7.54537	0.773295	1.83541	0.65403	0.354039	1	0.829618	0.544528	1.21206
guanosine				0.0419629	0.435817			1.19934	2.58052	1.40048	0.263449		1.21513	0.331817	0.95786	0.343233	1	1.45329	0.236313	1.77664	2.57427	7.25941	0.49908	3.22156	1.37213	1.74958	1	2.37244	0.961265	1.05882	0.900912	0.648329	1.52475	1.3398	1.32262	2.68397	0.276425	0.994328	1.35014	1.06825	0.795053	0.841193	1.62914	2.80282	1.70549	2.08792	1.39407	0.795409	1
heptanoate (7:0)	0.292216	0.382157	0.0752418	2.71415	0.295668			0.997224	0.854884	1.00278	1.23783	1.18851	1.08146	0.94737	1.0434	0.972663	1.45075	0.539623	1.30059	0.905104	1.66236	0.905016	1.08074	0.969	1.0878	1.37559	1.38317	1.44772	2.08593	2.42022	2.07276	0.97802	1.14556	0.90107	1.51237	0.671486	1.41879	1.20739	1.59121	0.405268	0.33905	0.322281	0.373718	0.541952	0.419425	1.35844	0.793358	1.20664	1.26784
histidine				4.797	0.0855865		0.176705	1.62561	0.527303	0.333717	4.10373	3.33992	0.410535	1.30044	0.421624	0.270765	3.44486	1.1331	0.866902	1.67603	2.51199	1.0319	0.375312	0.300828	0.225769	1.29219	0.986138	1	4.5738	5.40846	4.02874	3.06541	1.08748	0.841864	2.52278	0.532744	1.18028	1.39498	0.271298	3.22906	2.83859	1.66578	1.62922	0.811018	0.526345	0.819721	1.42686	0.491441	1.60798
homocarnosine				0.715574	2.5356			1.7629	1.39766	0.729642	0.218716		1	0.0622938	0.18523	0.195587	2.59465	1.45426	1.69729	1.86524	1.84565	2.32567	0.356717	0.299173	0.255258	2.54522	0.741908	3.46585	0.272204	0.562118	0.681916	0.293564	1.55361	1.43715		1.45755		0.145726	0.252538	1.44497	0.647038	0.961364	1.88037	2.07727	1.56769	1.6266	1.61076	1.38584	0.223974
homostachydrine*					0.496621	0.17905		2.03146	1.02698	0.749963	0.973023	0.85484		1.59439		0.760999	1.25909	0.846835	1.02752	3.11289	4.84131	2.13951	1.80398	1.06841	0.753758	0.582385	0.735369	0.569043	1.73704	1.73614	0.978357	0.958901	1.06619	0.734375	1.79713	1.04043	0.664311	2.89887	1.1062	2.46254	2.42055	1.91232	2.96009	1.44375	1.09753	0.97715	1.02285	0.253503	0.326446
hydroxyproline		0.0863277		0.180231	0.571974			1.98628	0.775391	0.166539	1.55868	1.48107		0.936322	0.317875	0.283522	4.78632	3.06897	1.06368	0.778532	0.936458	1.0105	2.33734	1.32158	0.785512	0.681082	1.05989	0.889544	1.47478	2.0855	1.18439	1.71753	1.11111	0.899181	3.9673	1.25435	0.796944	1	0.618538	1.11859	0.604591	1.21166	2.7783	0.625532	1.59169	1.439	1.09756	0.454934	2.13163
hypoxanthine		0.00815115		0.0640706	0.164186	0.002208	0.002017	2.71173	2.65893	1.74511	0.881604	0.231979	0.691744	0.679769	1	0.54442	1.74518	3.67705	1.4689	3.08951	2.86385	2.69311	1.25685	2.2451	1.0279	1.86401	0.956297	1	2.17477	2.81645	0.900941	1.00814	1.32119	0.895156	1.99139	1.69453	0.072435	0.50925	1	0.798904	3.08091	0.731772	2.12233	1.87707	1.56931	1.51962	3.80769	1.55947	0.66384
imidazole lactate				0.538164				4.11163	0.797978	0.306998	2.49413	1.50786		2.73856	0.313918	1	6.34128	0.399785	0.569915	1.08253	1.91676	1.06775	2.66918	2.67803	0.588593	0.791057	0.513951		2.17947	2.02834	1.11111	2.39259	1.37585	0.92616	4.16286	0.700291	1	0.82339	0.411223	2.57769	2.47851	1.17135	2.71103	1.57686	1.31678	0.690163	1.04741	0.466759	1.17684
inosine				0.116827	0.573252	0.001289		1.73411	2.51941	1.01724	0.174319	0.00785228	0.982764	0.375046	1.36656	0.453131	1.66231	2.16219	0.365192	1.99035	2.2287	4.01867	0.558821	2.29552	1.09155	2.01334	1	1.93524	1.75888	1.96091	0.916951	0.586964	1.28031	0.975518	1.29036	1.99176	0.129158	0.413491	1.35825	0.725274	1.08933	0.538229	1.35847	1.69326	1.53924	2.53361	2.29138	1.29796	0.411107
isoleucine	0.274114	0.557826	0.0442956	2.06248	0.101772	0.103839	0.450028	4.00351	1.21767	0.979683	5.88541	5.72033	0.791073	2.3449	0.6782	0.8147	3.41508	0.978083	1.02032	1.89924	2.15729	0.980536	0.626718	0.591749	0.325987	1.25117	0.821103	1.01183	3.32341	3.41785	2.83556	5.05166	2.08431	0.986417	1.97634	0.602403	1.76723	1.703	0.428905	3.29833	3.67092	1.93964	1.85248	0.964374	0.626824	0.861796	1.88865	0.831251	1.74572
isovalerate (C5)	0.269568	0.382334		1.41616				1.1556	0.637871	0.858067	1.33659	1.61115	0.923208	1.1206	1.25808	0.624871	1.273	0.343884	1.07679	1.16085	1.21614	0.908672	1.49266	0.45697	0.668293	1.58221	1.57758	1.17898	2.03481	1.55747	1.77743	1.03318	1.06137	0.794455	0.99674	0.42518	1	1.62613	0.700902	1.384	1.03805	1.15396	1.09598	0.774168	0.965826	0.503331	1.08707	0.576037	0.611079
leucine	0.221178	0.377045	0.0509195	3.08966	0.0859861	0.09003	0.291925	3.76623	1.10953	0.823009	7.76525	6.93039	0.759724	2.2949	0.631579	0.667448	3.69801	0.929197	1.0708	1.6604	1.93671	0.820798	0.46443	0.44528	0.236572	1.29429	0.922034	1.07797	3.72024	4.20738	3.03923	4.08976	1.6528	0.842534	1.38837	0.427241	1.80811	1.5855	0.414096	3.41421	4.24116	2.09255	1.87597	0.956916	0.587963	0.823697	1.98861	1	1.70988
levetiracetam				0.13078	0.151158			1.30763	0.62172	0.798647	1.20795	0.425232	0.391608	1.88475	0.994336	0.82787	2.03557	1.00566	6.02387	1.20051	1.84583	1.11131	1.15636	0.74453	0.907031	0.61706	0.720197	0.500359	1.03829	1.14261	1.11111	1.15091	1.06868	0.709035	2.42104	1.05043	1.27528	1.65119	0.57997				1.30368	1.84113	0.867149	1.07944	1.70395	0.91253	1.4758
lysine	0.131558	0.350625	0.0373082	3.92203	0.0809263	0.052283	0.188963	2.39912	0.753409	0.726464	12.4559	12.1619	1.00548	2.75512	0.702303	0.994517	5.63036	0.891466	1.2014	1.29894	1.10324	0.855194	0.285382	0.308819	0.434344	1.31461	0.830953	1.27638	3.8377	4.586	5.48031	4.74354	1.61539	0.846344	2.6494	0.451742	2.08057	1.49632	0.304136	2.0506	1.75604	1.43204	1.36783	0.893482	0.629743	1	1.94644	0.849686	1.86301
lyxonate						0.126637	0.056653	0.61007	1.26848	1.10943	0.91611	0.981574	1.01843	0.492814	0.580693	0.553854	1.29799	1.04867	2.69924	1.389	2.07288	1.23692	1.00693	0.948719	0.477529	1.17288	0.810712	0.819437	0.956298	1.3241	3.47544		0.646736	1.21857		0.385342	0.234209	0.673936	0.625055	3.75752	3.50966	4.56478	1.38799	2	1.34434	2.76728	4.94077	2.13184	0.271304
malate	0.286747	1.19278	0.0766753	0.300613	0.396077	0.017906	0.040396	3.80785	1.73144	0.602163	0.739212	1.47314	1.16122	0.577131	0.838776	0.659774	5.03324	1.97707	0.502196	1.90487	1.38123	1.88246	0.144438	1.10021	0.347119	1.15501	0.782428	1.06477	3.26835	5.2403	0.485551	0.634378	1.14443	0.360121	1.94002	0.752211	0.234473	5.55791	0.59754	1.63275	3.69313	1	2.13877	0.695562	0.610863	1.46269	3.76114	2.05137	0.537646
maleate	0.664733	1.59342	1.29116	1.25696	1.88183	1.8126	0.769049	0.81944	0.848668	0.694293	0.953854	0.899217	1.14672	1.02612	1.22594	1.13064	1.28888	1.26501	0.973879	1.2673	1.27883	1.06628	1.42699	1.10251	1.12263	1.11076	0.926275	1.01774	0.964316	1.17418	0.986749	0.880011	0.865982	1.0914	1.72543	1.42024	0.711419	1	1.08522	2.09772	2.52374	1.80672	1.00691	0.963196	0.780773	0.922865	0.626042	0.528978	1.23145
mannitol/sorbitol		0.0236838		1.75202	0.057521	0.062153	0.029226	254.036	14.4163	22.4362	1.77777	0.421261	1.00499	0.876542	1	0.845353	0.132371	0.513412	2.78465	31.9508	32.4578	25.6227	0.712464	0.624816	0.409597	1.01124	1	1.07879	35.6024	35.8487	14.5565	0.149413	0.774302	1.07151	0.136198	0.433253	7.06068	7.00008	1.5761	1.11625	1	0.746932	1.16369	0.516496	0.402024	7.50345	12.3534	4.9139	0.031737
mannonate*				1.99305				1.0079	1.31301	0.992104	1.15776	0.940932	1.193	0.988781	1.06323	0.916345	0.806041	0.534795	3.54789	0.00774501	0.0103647	0.0044311	0.0070878	0.00471184		4.15104	3.65687	3.96572	1.07909	1.40218	1.05374	3.33858	4.45668	3.79908		0.00152254	0.27538	0.563143	0.556996	2.7336	2.74673	3.28597	1	1.55949	1.07694	1.81483	2.79805	1.13839	0.330908
mannose				1.15999				0.78749	0.606148	1.42934	1.85444		0.795885	1.75054	0.806238	1			2.5006	0.915344	1.45297	0.901148	1.01947	0.580134	0.720843	1.48987	1.55942	1.16207	0.980532	1.81407	2.1405	0.525208	1.29716	1.07655	0.428595	0.617279	1.25443	1.31057	0.592103	1.78872	2.73646	1.87631	0.713012	1.47194	0.401401	0.973015	1.46011	1.05898	0.834336
methionine				2.43889				3.29553	0.530173	0.383563	8.85696	8.11306	0.705295	1.77062	0.290412		4.89504	0.786014	1	2.59581	2.80919	1.06594	0.305556	0.564906	0.17256	0.877538	0.466699	0.566811	4.70256	6.17094	4.60602	5.99746	2.00056	0.93632	2	0.500398	1.22083	1.12691	0.15935	3.14992	3.83027	1.64701	0.894434	0.495694	0.335677	0.572964	1.8549	1	1.22518
methylsuccinate		0.83592	0.463881	0.609256	0.633586	0.404471	0.299441	1.43242	1.36279	0.910387	0.640261	0.775205	2.05297	0.669787	1.01462	1.32369	0.762863	1.42825	1	2.70682	3.89333	2.72285	1.44243	2.31006	0.965832	1.44432	0.986462	1.95018	3.79272	2.47641	0.630247	0.46815	0.804501	1.1273	0.925143	1.01354	0.39463	1.03142	0.62292	2.23372	3.29488	2.27977	1.11925	1.22181	1	1.71622	2.61172	1.5341	0.517962
myo-inositol				0.220797	0.450046	0.008973		0.775615	1.28352	0.442848	0.355421	0.31422	1.31302	0.264563	0.676407	1.59887	1.88208	1.76226	1.22438	3.50218	4.78933	2.47025	2.02305	2.76507	1	1.3699	0.958372	1.94933	1.6114	1.14121	2.39582	0.286892	0.371014	0.648433	0.256325	0.320214	0.054223	0.207438	0.325326	1.91586	2.06007	1.49008	1.22135	1.45865	0.701952	2.21963	2.87604	1.75623	0.135784
N-acetyl-2-aminoadipate				0.291383	0.235163	0.008495		1.95659	2.27254	0.977989	0.660878	0.238653	1.40147	0.737529	0.900353	0.534937	3.65242	1.02201	2.16249	3.10938	4.82203	2.15991	2.80034	1.86399	0.323795	1	1.16901	0.41727	4.4556	3.60416	2.31571	0.183254	0.63608	0.54975	0.525531	0.88164	0.019127	1.18542	0.503894	2.46562	3.42079	2.00789	3.80295	1.31884	1.51527	0.748268	1.16204	0.837964	0.41485
N-acetyl-3-methylhistidine*					0.118465			0.845955	2.6719	0.594877	1.15404	0.351177	2.7117		0.838872	0.767086		1.93568	7.4483	28.8418	48.9221	20.3421	1.85849	1.05694	3.35235	0.521647	0.790417	0.526493	0.389715	0.374223	0.781932	2.11868	39.01	30.6795	0.375892	0.78347	0.02807	1	0.071001	3.12618	2.8238	2.5114	5.00565	2.32343	3.88757	0.887752	1.51855	0.794917	0.111007
N-acetyl-aspartyl-glutamate (NAAG)				1.15622	0.770087				1.57019	1.23855	0.445234		2.2898	0.0487021	0.761452	1.32336	0.606853	2.77395	0.456731	5.93336	4.91313	6.4077	0.0601213	12.3119	1.38718	3.88853	4.83484	12.1145	0.959405	1.51108	2.06898	0.225789	0.645614	0.744927	0.195855	0.852716	1	0.144642	4.80224	0.548234	1.16004	1.48152	0.277914	0.913894	0.660356	5.33873	6.05191	3.7398	0.140966
N-acetyl-beta-alanine					0.0492419					1.09132	0.512258	0.54643	1.4523	0.875529	1	1.24214		0.549199	1.91211	1.50381	1.33333	0.982817	1.37248	0.145344	0.500357	2.04921	2.62367	1.94283	0.966562	1.02598	1.72471	0.445203	2.31722	2.34608		0.384004	0.439636	3.31153	0.813284	3.82985	2.3911	3.84756	2.2294	2	1.46895	0.865037	1.51328	0.712831	0.49637
N-acetylalanine				0.183073	0.0816123				1.09556	1.36057	0.538356	0.634084	1.23377	0.797064	1.18941	0.90444		0.716632	3.18913	1.58126	2.10549	1.11111	0.998528	1.03236	1.24185	0.758527	1.10042	1.04043	0.901986	0.857779	3.18811	0.561365	1.57758	1.8292	0.474344	0.58813	0.227431	1.55977	0.461705	2.19756	1.74069	2.21587	1.81976	2.03731	1.55484	0.700426	1	0.585042	0.337159
N-acetylasparagine				0.397826	0.121617			0.949336	1.26648	1.3958	0.692397	0.440709	1.05066	0.807542	1.40788	1.39059	0.753266	0.637452	3.74274	3.90104	4.60788	2.7863	2.33548	1.66008	2.09528	0.675921	0.98182	0.802441	0.945512	1.13762	4.03062	0.352746	1.51661	2.27576	0.690747	1		0.886625	0.54257	2.40138	1.97659	2.3708	2.08359	2.10697	2.16871	0.576051	0.768272	0.545576	0.259395
N-acetylaspartate (NAA)				0.481787	0.859745	0.007193		0.0525554	2.69318	1.88469	0.697961	0.0102124	2.94743	0.228314	1.67723	1.30204	0.290449	4.65735	0.569742	4.34148	2.72861	8.10376	0.0580637	4.74386	1.33609	4.18958	2.23517	6.61322	0.282888	0.338789	1.11111	0.174871	1.21659	1.04496	0.170486	2.05615	0.385777	0.492846	1.51219	0.508755	0.510271	1.14472	1.04833	2.05931	1.67821	2.52432	3.24375	2.07512	0.110546
N-acetylglucosamine/N-acetylgalactosamine				0.0437509	0.0307467		0.087282	0.834313	1.6528	1.21512	0.230623	0.494397	0.76578	1.08962	1.16716	1		0.918167	2.05001	1.58402	2.14672	1.11382	1.9394	1.1494	0.418198	0.640642	0.761883	0.398052	1	1.3927	1.78434	0.10103	1.65412	1.45244	0.246856	0.50047	0.05098	1.02502		2.37543	1.56069	2.4944	1.20715	0.929076	1.2575	0.565554	0.939424	1	1.03528
N-acetylglutamate				0.319571	0.377975			0.996751	1.83335	1.02292	0.751782	0.068386	1.68074	0.486536	1.09904	0.777509	1.00325	2.03675	0.678825	1.77764	1.4128	2.75978	1.10321	2.98538	1.01982	1.54269	1.06222	2.20438	1.34341	1.43455	0.944214	0.248206	1.11111	0.755967	0.658028	0.996944	0.253784	1.49197	0.990866	0.764411	0.675709	0.950167	5.06367	1.79265	1.49762	1.32006	1.86115	1	1.31334
N-acetylglutamine		0.144324		0.1495	0.0956836			0.750787	1.45066	1.1613	0.690892	0.467073	1.35031	1	1.59793	1.16609	0.587634	0.800065	3.09847	2.65939	3.77469	1.84918	1	0.850716	0.758969	0.648722	1.0483	0.973694	1.12326	1.33781	3.88604	0.304356	1.48614	1.86648	0.248884	0.902149	0.081626	1	0.747248	2.67316	2.65294	2.74399	2.35103	2.62365	2.25958	0.693821	0.951961	0.707967	0.216905
N-acetylglycine	0.202821		0.182439	0.778476	0.685156	0.050519	0.226924	3.05953	1.08853	0.873746	1.25781	0.931787	0.479477	2.13566	1	0.836578	1.60989	0.252621	1.41654	1.67036	1.96965	0.956411	1.24954	0.73916	1.17752	0.527309	1.01927	0.476514	0.902751	1.30765	1.14971	1.90455	1.55072	1.20949	1.93406	0.629765	1.05044	2.04526	0.61792	2.48523	2.74453	2.00195	1.26522	1.34903	0.964393	1	1.12734	0.874814	1.28768
N-acetylhistidine				0.0594198	0.0539102			4.22219	7.63217	1.55671	1.21758	0.393875	1.69802	0.137185	0.425009	0.266369	0.145333	0.782421	3.18686	9.39322	15.2982	4.97542	0.504262	0.20088	1	0.321584	0.3854	0.378917	1.19402	1.22716	2.88283	1.37622	18.1902	20.3318	0.150463	0.49556	0.129411	3.52874	0.170915	14.1689	11.3145	9.68653	6.59622	2.05672	4.73979	0.456491	1	0.553244	0.204983
N-acetylmethionine				0.104483	0.0603971			1.25544	1.31648	1.1511	0.412561	0.184214	0.939241	0.744793	1.23874	0.483637	1.06076	0.630598	2.16111	4.14261	5.36398	2.27915	0.142098	1.1225	0.978463	0.808318	0.57355	0.801528	2.24189	4.50248	2.89037	0.770375	1.87093	1.11111	0.757155	1.15106	0.068405	1	0.333589	1.1844	5.14777	0.800018	2.19381	1.82687	1.20527	0.474613	3.98389	1.87199	0.709684
N-acetylneuraminate				0.649194	0.0534457			0.280093	1.56081	1.3393	0.281169		0.902735	0.282623	1.15461	1	1.10331	0.53678	3.03617	3.63724	4.6358	2.33686	0.812699	1.40148	0.904806	0.977722	1.30471	1.5183	1	1.63513	4.22287	0.204623	0.802692	1.63054	0.212638	0.722469	0.037179	0.460138	0.562792	1.85795	2.43388	1.83943	1	2.08969	1.77816	1.01624	2.21669	0.979471	0.279145
N-acetylputrescine				0.036665				3.69338	2.26117	0.651288	3.29586	3.67588	0.864043	0.947054	0.3434	0.495364	2.39409	0.248265	1.05295	3.03922	2.48532	0.902216	0.91982	0.130201	0.476776	2.71193	1.15809	1.40501	1.08018	0.58865	0.706927	1.38677	4.74173	1.86281	0.415892	0.164177	0.146963	7.78246	0.117982	5.15915	2.73021	4.99838	6.41532	1.10544	2.63073	0.824917	1.35262	0.404537	1
N-acetylserine		0.0253633		0.299361	0.0595602		0.087354	0.337879	1.65636	1.78682	0.333165	0.379066	1.67415	0.37137	1.40134	1.36644	0.318362	1	5.21335	2.25765	3.37578	1.5438	1	0.928204	1.02456	0.896879	1.17098	1.05169	0.751535	0.854897	3.3204	0.304941	1.69809	2.29731	0.150732	0.592654	0.053916	1.29005	0.498249	2.65813	2.15958	2.71993	2.07227	2.05581	2.07538	0.972097	1.48401	0.827622	0.214178
N-acetyltaurine								0.935792	0.947049	1.05295	0.515482	1.52183	1.44156	0.524262	0.920859	1.14422	3.30097	0.908139	5.40381	1.51561	2.12828	0.968474	0.689156	0.160998	0.370067	1.80884	1.64186	1.06039	0.939606	0.765842	1.4239	0.202995	2.75101	3.51402		0.272911		2.23042	0.234581	3.64297	3.07054	3.02837	2.36882	1.17941	1.50634	0.510129	0.816609	0.366089	0.043905
N-acetylthreonine			0.0373797	0.104978	0.114016			0.570416	1.7787	1.52169	0.742514	0.594021	1.38215	0.271777	1.28812	1.09181	0.702509	0.90819	3.89108	3.5939	4.53244	1.92826	1.642	1.64116	0.941541	0.877246	1.22404	0.984314	1.01569	0.839913	4.23917	0.288717	1.58849	2.03006	0.205959	0.631533	0.12872	1	0.384807	2.83882	2.88596	2.82684	1.80098	1.5128	1.70305	1.05667	1.75755	0.783522	0.177735
N-formylmethionine				0.097521				0.444561	1.24744	2.41247	0.736378	0.264857	1.5111	0.925152	1.90396	1.07485	0.259813	0.750533	4.31213	1.29912	1.6898	1.44761	0.385233	0.449581	1.15416	0.668362	0.930878	1.06912	1.6742	0.853219	3.85214	0.672607	2.91354	2.53296	0.261489	0.582334	0.15517	2.82724	0.397139	6.60704	2.64634	4.59063	4.89907	4.51519	2.68918	0.556604	1	0.329146	0.594661
N,N,N-trimethyl-5-aminovalerate		0.374134		0.149055	0.769635		0.071858	2.22969	1.06216	0.42855	2.09428	1.73778	0.486922	1.15351	0.536196	0.448382	5.04156	1	0.976012	1.50501	2.16207	0.909973	0.849319	0.736467	0.418127	1	0.552728	0.611321	2.4051	2.02463	0.575101	6.12112	3.48318	1.30955	4.29175	1.01075	1.10407	2.21856	0.79392	1.37631	2.40226	0.658413	3.7085	0.632372	0.822993	1.68581	1.56111	0.510996	1.74803
N,N,N-trimethyl-alanylproline betaine (TMAP)								1.9961	1.10922	0.474896	7.22367	3.222	0.995784	1.00422	0.476138	0.324839	1.52296	0.515917	0.761221	1.38812	1.87414	0.834103	0.664928	0.498837	0.153776	0.344125	0.361588		2.88712		5.36235	4.74014	4.7363	1.70066	1.07092		0.657184	1.46583	0.367495	1.67064	1.64471	1.36314	1.73022	0.724164	1.16566	0.569325	1.4058	0.571043	1
N1-methyl-2-pyridone-5-carboxamide				0.145114	0.255718			4.35681	0.676052	0.836877	5.57274	1		1.23426	0.228131	0.0844049	1.60347	0.595178	4.09157	1.96934	3.03362	1.88288	1.86389	0.780763	0.777961	0.890957	1	0.750146	0.723214	1.28621	0.718708	12.0516	2.65883	0.899391	6.22271	0.787502	1.91057	0.659787	0.33272	1.46562	0.95733	1.08238	2.19791	1.92951	0.559901	1.16927	1.8499	0.469539	2.16972
N1-methyl-4-pyridone-3-carboxamide								2.7748	0.700565	0.83132	2.37279	0.961496		1.0385	0.302785		1.79202	0.704669	3.93537	2.07034	3.11613	1.61088	1.23965	0.847702	0.860203	0.797597	1	0.756377	0.502865	0.7609	0.829638	5.48207	1.41684	0.693481	2.04339	0.470876	0.625653	0.554745	0.298454	1.48019	1	1.25938	2.23019	2.19282	1.18026	0.954121	1.54779	0.503133	1.23363
N1-methylinosine								0.821572	1.71009	1.02717	0.38249	0.646557	1.18731		1.1814	0.972832		0.724766	1.56257	1.43028	2.08178	1.1605	1.87127	2.23734	1.06365	0.643939	1	0.661673	0.62798	1.1437	0.784909	0.34513	2.68105	1.93908	0.27805	0.670607		0.751539	0.710727	1.05724	1.2648	1.63957	2.0833	1.99361	1.89054	1.0032	1.62372	0.743773	0.39496
N6-methyllysine		0.027657						5.00335	1.32532	1.13565	2.31735	1.77491	0.101055	1.02966	0.121578	0.0900197	0.970339		0.276251	0.571545	0.771347	0.370464	1.42874	1	0.853829	1.38333	1.36807	1.65549	0.176062			4.95549	2.02226	0.965711	1.84993	0.156819	1.67632	2.40526	0.259159	1.91927	1.27334	1.3863	1.42693	0.284868	0.328468	0.587218	1	0.295063	2.27291
N6,N6,N6-trimethyllysine				0.329477				1.23875	0.718337	0.503963	2.96552	3.42658	0.594463	1.10084	0.899164	0.701812	1.65251	0.441769	2.2122	2.13331	2.16701	1.2015	0.664457	0.531714	0.805397	0.871184	0.857167	0.918651	4.2311	3.97539	8.97525	5.10262	3.60108	1.49333	1.81448	0.518179	0.681815	1.34917	0.387329	3.13508	2.25696	2.09601	2.30654	1.63697	1	0.697757	1.29043	0.406133	1.34258
nicotinamide	0.394833	0.805398		0.629536	0.89107		0.636762	1.08301	3.19841	1.24125	0.989213	0.775023	1.46188	0.811187	1.01079	0.92433	5.3777	1.69432	0.698499	2.79771	2.77344	3.45834	0.19119	1.20374	0.598869	2.46668	0.653373	1.99855	1.94264	1.92758	1.11111	2.63649	1.96929	0.792138	0.913731	1.45506	0.4288	0.822912	0.735735	1.07931	2.40914	0.606144	3.13185	1.21944	1.03671	2.64227	2.95504	1.61671	0.630556
ornithine	0.45972	0.879265	0.136891	1.12594	0.269615	0.255413	2.39316	1.77458	0.813645	0.674683	3.41958	11.6164	0.657713	2.94624	0.554347	1.77216	3.3718	0.612054	1.12074	2.38077	1.82832	1.09628	1.55941	0.752365	0.698194	0.958464	0.568411	0.626659	2.77871	3.18849	1.0247	7.48582	1.98182	1.02142	5.41722	1.10386	1.47933	1.51983	0.367892	1.0438	0.786452	0.707591	1	0.911158	0.497668	0.767969	1.11798	0.498434	2.28766
orotate				0.268534			3.23656		0.978597	2.30456	0.606	5.62535	0.600071	1	2.53083	1.66934	0.64451	0.872115	3.05589	1.58094	1.84032	2.79841		0.336306	1.59321	0.594406	0.892893	0.884718	0.51115	0.499885	9.71493	0.562783	1.51248	2.06026	1.19042	1.10711	0.432529	2.1259	0.384238	2.47941	0.701946	2.21292	1.77428	1.63396	1.17096	0.399819	0.861697	0.875766	0.740556
oxalate (ethanedioate)	0.255351	0.48175	0.232824	0.825457	0.316037	0.077029	0.091739	2.47158	1.40791	0.874022	0.999047	0.636577	0.850749	1.00095	1.08591	0.803775	1.69197	1.04493	6.24404	3.37485	5.53776	2.3774	1.01063	1.47391	0.447345	2.17872	1.66399	1.67932	1.15702	1.14257	4.7693	0.95731	0.930782	0.53665	0.915494	0.421162	0.308428	0.235001	0.402231	2.58925	2.43932	2.18626	2.53607	2.42515	1.19486	1.1672	3.03049	1	0.250064
p-cresol sulfate				62.555	0.0758591			2.78884	0.540801	0.555621	8.2039	7.95425	0.774123	0.779587	0.750496	0.143823	5.14269	1.22041	1.42207	1.23575	0.768176	0.590587	0.413307	0.410301	0.236474	18.0706	15.2342	18.3346	58.0716	68.2439	56.5935	11.3569	12.6092	9.17227	1.77566	0.609469	1.02802	1.34878	0.691891	0.99273	1	0.608028	1.20867	0.3287	0.517543	2.27059	3.65033	1.20873	1.79312
phenol sulfate				24.944	0.0250417			4.95451	1.17202	0.851257	2.31147	2.28225	0.434855	1.23149	0.319904	0.202658	1.14874	0.255077	0.704683	1.115	1.32866	0.730261	0.363146	0.31128	0.217916	7.96315	6.78414	7.16969	24.4399	29.1562	23.0164	2.98348	3.41438	2.51902	1.22317	0.391084	0.709148	1.30321	0.801316	2.60072	3.35396	2.30636	1.62843	0.835116	0.950268	1	1.92982	0.782102	2.16169
phenylalanine	0.127814	0.382729	0.00690693	3.53905	0.0757153	0.089166	0.267406	2.54589	0.866368	0.522892	9.59425	8.59447	0.746314	3.24322	0.768779	0.833103	4.7745	1.13363	1.20435	1.56188	1.55841	0.674509	0.51553	0.410958	0.278886	1.18082	0.891183	1.10882	4.06444	4.70849	4.68416	4.04199	1.48065	0.841915	1.54273	0.398589	1.53415	1.44603	0.409062	3.49731	3.84042	2.19608	1.55701	0.75715	0.519816	1	1.81102	0.785637	1.93345
phosphate	0.115058	0.141291	0.0236867	0.520215	0.921424	0.042471	0.056281	1.55026	4.07858	0.740601	0.298543	0.692466	2.06924	0.740358	2.22688	1.2594	1.34197	5.10093	0.164246	0.583778	1.07738	0.749787	0.495876	1.27645	0.29836	5.16664	2.16805	4.39621	6.2222	5.84938	6.15234	5.22733	6.32493	4.82795	2.76107	1.07858	0.307568	1.09513	0.954045	1	2.15823	0.86717	1.95753	1.33939	2.177	1.27955	2.56079	1.23366	0.127503
phosphocholine				0.190514	0.408061	0.027037	0.026574	2.58733	3.85378	0.908923	0.989829	0.123507	1.90992	0.739263	1.01017	0.76318	6.11601	2.62541	0.330318	4.26435	4.93448	2.49393	0.288029	1.77653	0.468921	1.71557	1.10082	2.49086	2.7883	4.47111	1.26045	1.11111	0.721397	1.10573	1.33574	1.55774	0.303607	0.836969	1	0.47401	2.35444	0.413118	4.73204	2.51465	1.93049	2.16391	5.39955	2.33951	0.337188
phosphoethanolamine (PE)				0.885305	1.67928			1.06305	1.43737	1.12679	0.247125	0.14938	1.54737	0.30667	0.936948	0.303193	6.51657	4.45502	0.264066	1.85562	1.08507	4.02102	0.18441	0.967685	0.491688	2.31462	0.338878	2.562	1.16756	1.16832	1.96887	4.2281	1.8291	0.825113	2	2.44612	0.342237	4.49422	0.281716	0.639051	1	0.239455	4.32104	5.33069	1.08467	1.25459	1.31282	0.707536	0.34103
proline	0.131924	0.846882	0.00850513	2.59717	0.0662121	0.007994	0.199492	6.03109	1.22942	0.740046	15.9053	17.7979	0.824343	4.87986	0.63032	0.883691	13.2763	1.11631	0.666297	1.49235	1.42042	1.11725	0.308846	0.559019	0.300298	1.21543	0.994474	0.781568	2.95665	3.78042	1.57065	5.33044	1.18163	0.471352	4.93568	0.497572	2.57842	2.97151	0.112579	1.67702	1.14436	1.02514	1	0.279376	0.311558	1.09268	1.5724	0.489097	2.22287
propionylcarnitine (C3)				0.783668	0.90259		0.024877	5.95083	1.26568	0.192302	2.80804	1.36737	0.419516	2.80623	0.203313	0.363847	4.82686	0.734325	0.351094	1.00476	0.992284	1.11111	0.604239	0.693734	0.162109	1.13364	0.597219	0.885431	6.41997	7.85065	1.85268	7.66999	3.25806	1.16838	6.98352	1.20977	0.951423	3.73584	1.20762	0.855967	1.31706	0.581527	5.59456	0.55284	1.41105	0.87669	0.725307	0.19666	12.1992
pseudouridine				0.101835	0.0349018			1.13683	1.29353	1.06064	1.06281	1.02345	0.828198	0.97655	0.920388	0.837684	0.805029	0.520906	2.36813	1.58032	2.61149	1.11111	1.27244	1.10842	0.671969	0.705094	0.83546	0.889389	1.215	1.47285	1.92488	0.926196	2.17004	1.48862	1.10666	0.471846	0.316262	1.52689	0.467519	1.98853	1.85172	1.84944	1.87473	1.77257	1.36025	1	2.25249	0.767198	0.610628
pyruvate				0.258218	0.0467655	0.237225	0.0881	1.76106	1.03734	0.962657	3.33916	1.09331	0.862452	2.71698	0.925755	0.672531	0.871347	0.520823	1.20321	1.20759	1.04724	1.40006	1.24371	1.03888	1	0.885604	0.975689	1.1737	1.11316	1.19524	2.37898	1.27741	1.17554	0.887407	1.1835	0.904209	1.77202	1.85763	0.937934	3.85454	1.65615	4.9071	3.47888	4.92646	1.45273	0.567824	0.965033	0.685195	1
ribonate				0.162937		0.007743	0.003769	0.34165	2.35583	1.44259	0.150103	0.160392	1.64197	0.261483	1.32857	1.33729	0.239455	0.671432	4.45298	4.82233	8.33864	2.7216	2.36682	2.34042	0.796468	1.03276	1.09063	0.9286	0.495855	0.758	3.13482	0.118918	1.07471	1.9081	0.0771093	0.430252	0.010348	0.67096	0.463139	3.44454	4.35133	4.12752	1.40842	2	1.95672	2.41932	5.03944	2.12853	0.039489
serine	0.112812	0.652781	0.024555	2.4217	0.3112	0.020994	1.19242	1.24085	0.897621	0.323534	3.29554	2.24188	0.568919	3.2394	0.793338	2.49246	4.75002	0.94169	1.05831	1.28992	0.878837	0.906437	0.98624	0.840232	0.739069	1.106	0.976444	1.01376	2.17641	2.52438	3.46704	1.49843	0.794918	0.787669	3.40432	0.80898	0.938715	1.34647	0.38827	1.86273	0.900693	1.95301	2.0422	0.63041	0.974986	0.899544	1	0.573549	2.72901
spermidine				1.74269	4.54177	0.055241		1.47458	10.0141	0.299462	0.970316		0.773217		0.425717	1	20.7812	2.78345		14.7651	11.3642	4.00574		0.876768	0.481461	0.593672	0.137082	0.870235	1.35547	2.0352	1.83425	0.865843	0.252032	0.13983	0.961532	1.31386	0.111255	1.15358	0.472521	1.29905	3.38478	0.646445	5.05879	0.159442	0.846424	9.85022	7.50443	2.00363	0.362802
stachydrine		0.77981		2.72075	0.388713		0.041774	5.0854	2.34207	1	2.82281	2.25487	0.996335	1.43064	0.382122	0.390588	1.02859	0.257298	0.463097	1.15645	1.33333	0.695335	0.469329	0.324106	0.311131	0.401648	0.336335	0.275023	75.6223	71.1223	63.6647	0.460445	0.61931	0.305048	7.58457	2.06568	0.129088	0.397451	0.148292	6.43729	6.25286	5.97631	14.7934	8.04752	7.63429	0.204432	0.261183	0.094292	1.12601
succinate	0.178489		0.303327	0.572286	1.03386	0.180258	0.221188	1.27804	1.05974	1	0.97043	0.661268	1.46508	0.377931	1.72233	0.909612	1.74685	3.61064	0.340448	1.33238	1.08493	1.07349	0.290408	1.27288	0.704639	1.29675	0.866597	0.897482	2.22048	2.13794	0.787693	1.15471	1.7793	1.38057	1.54515	0.928809	0.31084	4.04195	0.469774	1	1.66098	0.598743	1.52537	0.90071	1.52678	1.07717	1.03726	1.03006	0.553336
succinylcarnitine (C4-DC)				0.172833	0.255951			1.90862	3.29622	0.962012	0.62422	0.47618	1.8736	0.609293	1.17149	1.00195	0.8602	0.998048	2.67681	3.28763	5.97926	1.99619	2.94341	2.8721	0.481709	1.14588	1.24019	0.769342	0.674696	1.30526	1.77976	0.989253	13.5974	10.977	0.157723	0.866992	0.025516	0.617624	0.611391	1	1.4927	1.03637	2.59586	1.19745	1.61899	0.894247	1.54714	1.19312	0.212032
sulfate*	0.152116	0.157981	0.556628	0.591685	0.193288	0.130191	0.168628	1.13206	1.20663	0.601411	2.13437	1.49765	0.971298	1.03946	0.99178	0.493582	0.73664	1.02374	1.00822	1.3257	2.10934	1.06304	1.05146	1.00871	0.764659	0.818703	0.991294	0.807513	1.75029	1.63246	2.67181	1.51214	2.10974	2.8418	1.29838	0.486416	0.616708	0.930941	0.945696	2.71606	2.8619	2.94021	1.61804	2.25122	1.61611	1.38315	2.08258	1	0.784714
taurine		0.0377257		0.279319	1.1624		0.013309	3.26539	2.9793	0.419872	1.98468	1	0.70891	1.19854	0.457407	0.313528	14.2838	2.86576	0.713486	2.61074	1.96634	2.52654	0.216144	1.07341	0.258375	1.21504	0.417426	0.962274	1	0.968046	0.436508	1.71881	1.32197	0.731462	0.790162	1.03096	0.728826	1.21474	0.70147	1.85479	2.3856	0.73901	2.64825	1.00246	0.977518	2.39607	1.88827	1.02248	1.09342
thioproline		0.137705		6.88555	0.0231525			3.61693	2.60413	0.350246	1.9717	3.90745	1	0.7501	0.606473	0.440129	16.4026	4.87168	0.347898	1.11111	1.15145	1.1577	0.0525468	0.278497	0.048059	2.04608	1.64132	1.33193	5.14169	6.26621	5.43156	2.94067	1.86053	1.02545	1.23418	0.538089	0.119824	1.11286	0.417401	1.05363	3.02551	0.564504	2.45319	0.548076	0.86588	5.28207	6.99668	2.49071	1
threonate				0.185835	0.123883	0.002561	0.005742	1.5737	1.60028	1.12616	0.625414	0.29196	0.862539	0.726111	0.947097	0.64733	1.99568	1.0529	7.11498	3.66939	5.49978	2.91368	0.909477	1.62079	0.440377	1.40311	1.19546	1.36471	0.284105	0.494534	2.03472	0.389415	0.808392	1.11111	0.326459	0.403678	0.255402	0.330808	0.244484	2.73669	2.605	2.63026	2.5041	2.20655	1	1.79164	4.04525	1.7184	0.227327
threonine	0.172468	0.382671		1.75234	0.28119		0.37712	2.01577	0.936996	0.353404	5.19079	3.97736	0.452296	1.79901	0.600411	0.89112	4.12505	1.16677	1.063	1.16216	1.05786	0.833736	1.49875	0.810556	0.614326	0.843285	0.655382	0.613061	3.32878	3.74133	3.11603	3.94563	1.91945	1.11111	3.19854	0.712356	1.55665	2.09983	0.314947	2.28645	0.990662	1.84405	2.15604	0.644932	0.720162	1.00934	1.28036	0.572974	2.50248
triethanolamine	0.743849	1.84114	1.14806	9.79774	0.747411	1.13978	28.7999	1.13168	0.544039	0.508688	1.43146	1.01539	0.71549	0.65235	0.799549	1.02287	0.984612	3.19482	2.10425	1.36067	0.841437	0.578248	1.042	0.803677	0.827257	14.4694	9.94611	17.7662	5.45908	6.18657	3.60834	1.06444	0.838264	1.35514	1.41832	0.563594	0.96507	0.413807	1.23043	1.42817	1.64596	0.638372	1	0.87926	0.884292	0.41088	0.413239	0.900197	1.31929
trigonelline (N'-methylnicotinate)	0.218723			0.385223	1.84618		0.340055	5.22559	2.31026		2.21817	2.48634	0.664625	3.36355	0.788735	0.386414	1.10005	0.899954	0.463706	1.11111	1.09445	0.813183	1.76852	1.09619	0.880104	0.341878	0.239934		2.44384	4.30422	0.54692	0.968868	1.45626	0.475415	30.5051	6.07518	0.711319	2.69501	0.989079	1.01092	1.32352	0.537124	10.0009	1.77348	4.09183	0.906527	1.23897	0.488704	4.83156
trimethylamine N-oxide		0.212998		0.198623	0.0996936		0.042125	2.43772	1.72312	1.0122	1.23543	1.05848	0.677968	0.733681	0.444323	0.377773	1	0.532094	1.17518	2.77227	4.98627	1.94598	4.38743	1.96201	1.89572	0.355482	0.429575	0.244011	5.54372	5.1577	4.32712	1.11111	1.02158	0.626499	1.85958	0.772164	0.362999	0.970201	0.487936	2.08868	1.83891	1.42535	3.25195	2.31083	2.97794	0.667745	1.14317	0.470358	1.0298
tryptophan	0.0460976	0.87139	0.00694255	7.13464	0.0353353	0.057274	0.240804	2.13304	1.07711	0.475822	6.06266	5.78994	0.45394	2.77913	0.546709	0.896447	3.96156	0.922888	1.10749	0.94933	0.920576	0.43447	0.334958	0.197042	0.155471	1.86422	1.37619	2.00545	6.2286	7.15216	6.79961	2.96367	1.83617	1.27289	0.751218	0.167401	1.1092	1.15711	0.287528	3.12031	3.42468	1.72943	1.62261	0.606432	0.517361	1	1.77764	0.641978	1.25638
tyrosine	0.102565	0.34256		3.84894	0.0670844	0.006909	0.234274	2.61267	0.946974	0.486006	9.05355	8.46913	0.683744	3.1078	0.610622	1.26192	5.78006	1.02037	0.979633	1.57968	1.72697	0.736839	0.623856	0.440039	0.293286	1.24874	0.966615	0.981792	4.49126	5.21723	4.46904	4.50804	1.63365	0.817013	2	0.381768	1.48171	1.52384	0.125889	3.87425	4.47919	1.99423	1.69355	0.376772	0.522236	1	1.8775	0.911416	2.35574
urate				0.0718585	0.0645072			4.66926	1.01465	0.722517	5.31768	3.99952	0.540715	2.89915	0.940817	0.335224	2.51894	0.681621	0.985346	1.61348	2.29949	1.32819	1	0.598189	0.198043	0.805103	0.754978	0.350808	2.11917	2.23344	1.1728	5.0633	2.25485	0.904199	9.03836	0.970352	1.41256	1.23259	0.605969	1.42579	1.16618	0.840366	2.15602	0.897602	0.888098	0.827146	1.49497	0.483393	2.65868
urea				0.10423	0.079114	0.090619		1.08165	0.696075	0.625228	2.36825	1.59597	1.08412	0.918354	0.572061	0.517882	1.13054	0.871036	2.91911	2.21139	2.92483	1.61937	1.59028	1.31648	1.21495	0.569588	0.579485	0.566916	2.10747	2.19312	4.66382	1.11111	0.874885	0.707601	1.45931	0.762004	0.878235	1.28729	0.71021	2.18574	2.12979	1.95274	1.91727	2.21065	1.48812	0.749992	1.38132	0.745157	0.894675
uridine				0.150591	0.196529			1.7787	1.86856	1.04968	1.02182	0.378802	0.978182	0.762859	0.831319	0.397879	2.56129	1.32087	0.566866	3.63579	3.02196	2.43868	0.558503	1.41195	0.474963	2.1958	0.884022	1.56376	2.96909	2.55031	1.11667	1.3686	1.21416	0.680881	0.53255	1	0.269553	1	0.738536	1.22293	1.89803	0.94386	1.39724	1.23863	1.34255	1.23283	2.71269	1.14287	0.501319
valine		0.190852	0.0234823	2.0929	0.0478208		0.267908	4.19287	0.911762	0.517693	9.26188	7.07862	0.647373	2.9489	0.49048	0.57928	4.22653	1	1.05008	1.83923	2.20339	0.886279	0.661071	0.376282	0.220132	1.32149	0.933224	0.97651	3.46824	3.43003	3.25732	5.19379	2.11099	0.916716	2.04698	0.430144	1.53827	1.42613	0.161433	2.97991	3.03347	1.62529	1.39751	0.386716	0.36484	0.706671	1.29333	0.469348	1.30744
xanthine				0.0315219	0.0325785		0.009508	1.15319	1.68372	0.996494	0.405438	0.997087	1.00291	0.626098	0.950724	0.67941	1.77369	1.50569	1.05189	2.60201	2.59149	1.91073	1.11183	1.55364	0.671845	1.41338	0.645778	0.857291	1	1.19096	1.24745	0.480002	1.25211	1.11392	0.566037	0.832334	0.128443	0.842421	0.56981	1.00167	2.00673	1.07851	2.08501	1.39955	1.24313	0.927862	2.55541	1.17655	0.998331
[truncated: 2 more columns]

## Sheet: .gmx libraries
Wilbom2010_MD_TvBAT_UP	Wilbom2010_MD_TvBAT_DOWN	Wilbom2010_MD_BATvSC_UP	Wilbom2010_MD_BATvSC_DOWN	Wilbom2010_MD_BAT_Radiation_UP	Wilbom2010_MD_Tumor_Radiation_UP	Bjorkblom2020_rMD_Baseline_TvBAT_UP	Bjorkblom2020_rMD_Baseline_TvBAT_DOWN	Bjorkblom2020_rMD_T_cisplatin_UP	Bjorkblom2020_rMD_T_cisplatin_DOWN	Bjorkblom2020_rMD_Serum_cisplatin_UP	Bjorkblom2020_rMD_poorprog_UPd3cispl	63X_v_Z	63Z_v_X	63Y_v_Z	68X_v_Z	68Z_v_X	68Y_v_Z	112X_v_Z	112Z_v_X	112Y_v_Z	124X_v_Z	124Z_v_X	124Y_v_Z	25X_v_Z	25Z_v_X	25Y_v_Z	32X_v_Z	32Z_v_X	32Y_v_Z	42X_v_Z	42Z_v_X	42Y_v_Z	44X_v_Z	44Z_v_X	44Y_v_Z	46X_v_Z	46Z_v_X	46Y_v_Z	20BX_v_Y	20BY_v_X	1X_v_Z	1Z_v_X	1Y_v_Z	2X_v_Z	2Z_v_X	2Y_v_Z	3X_v_Z	3Z_v_X	3Y_v_Z
NA	NA	NA	NA	NA	NA	NA	NA	NA	NA	NA	NA	NA	NA	NA	NA	NA	NA	NA	NA	NA	NA	NA	NA	NA	NA	NA	NA	NA	NA	NA	NA	NA	NA	NA	NA	NA	NA	NA	NA	NA	NA	NA	NA	NA	NA	NA	NA	NA	NA
Glycine	Fructose	Inositol	2.4-Dihydroxybutanoic acid	Creatinine	Stearic acid	Glycine	N-acetylaspartate (NAA)	Alanine	isocitrate	2S,3R-dihydroxybutyrate	alpha-hydroxyisovalerate	guanidinoacetate	N-acetyl-aspartyl-glutamate (NAAG)	cystathionine	guanidinoacetate	3-amino-2-piperidone	2-hydroxyglutarate	guanidinoacetate	1-ribosyl-imidazoleacetate	adenine	guanidinoacetate	arabitol/xylitol	glutamate	spermidine	AMP	guanine	guanine	fumarate	N-acetyl-aspartyl-glutamate (NAAG)	2-hydroxyglutarate	adenosine	adenosine	guanine	orotate	2-hydroxyglutarate	guanidinoacetate	3-ureidopropionate	guanidinoacetate	guanidinoacetate	arabitol/xylitol	guanidinoacetate	homocarnosine	guanidinoacetate	glycerophosphorylcholine (GPC)	N-acetyl-aspartyl-glutamate (NAAG)	glycerophosphorylcholine (GPC)	spermidine	arabitol/xylitol	phosphoethanolamine (PE)
Alanine	citrate	Myo-Inositol	Mannitol	Glutamine	Alanine	Alanine	Erythritol	Asparagine	ascorbate	beta-Alanine	Creatinine	cystathionine	N-acetyl-beta-alanine	spermidine	N6-methyllysine	4-acetamidobutanoate	guanidinoacetate	acetylcarnitine (C2)	2-piperidinone	p-cresol sulfate	glycerophosphorylcholine (GPC)	ethylmalonate	phosphate	2-hydroxyglutarate	guanosine	glycerol	3-ureidopropionate	orotate	acetylcarnitine (C2)	1,5-anhydroglucitol (1,5-AG)	glycerol 3-phosphate	2-hydroxyglutarate	2-hydroxyglutarate	arabitol/xylitol	guanine	guanine	arabitol/xylitol	guanine	dimethylglycine	arabonate/xylonate	proline	N-acetylasparagine	2-hydroxyglutarate	guanine	N-acetylaspartate (NAA)	glycerophosphoethanolamine	glycerophosphorylcholine (GPC)	N-acetyl-aspartyl-glutamate (NAAG)	fructose
Ornithine	Nigerose	Arabinose	Lactulose	Glucose	myo-Inositol	Proline	Guanosine	beta-Alanine	citrate	Citrulline	myo-Inositol	acetylcarnitine (C2)	N-acetylalanine	citrate	proline	arabitol/xylitol	proline	N1-methyl-2-pyridone-5-carboxamide	AMP	glycerol 3-phosphate	cystathionine	mannose	cystathionine	N-acetylputrescine	adenosine	5-oxoproline	N-acetyl-2-aminoadipate	spermidine	gamma-glutamylglutamine	glutarylcarnitine (C5-DC)	aconitate [cis or trans]	glutarylcarnitine (C5-DC)	1-methyl-5-imidazolelactate	fructose	fumarate	deoxycarnitine	cystathionine	deoxycarnitine	N6-methyllysine	glycerol	asparagine	N-acetyltaurine	N-acetylputrescine	guanidinoacetate	1-methylnicotinamide	glycerol 3-phosphate	gamma-glutamylglutamine	adenine	3-methyl-2-oxobutyrate
glutarate (C5-DC)	Trehalose	Cystathionine	Lysine	Urea	Sakebiose	Histidine	Hypoxanthine	Ethanolamine	cysteine	Ethanolamine	N-Acetyl-mannosamine	propionylcarnitine (C3)	orotate	glutamate	asparagine	ribonate	ornithine	dimethylglycine	ethylmalonate	glycerophosphorylcholine (GPC)	thioproline	N-acetyl-3-methylhistidine*	adenine	azelate (C9-DC)	phosphoethanolamine (PE)	3-(4-hydroxyphenyl)lactate (HPLA)	arabonate/xylonate	N-acetyl-aspartyl-glutamate (NAAG)	guanine	dimethylglycine	citrate	N-acetyl-2-aminoadipate	acetylcarnitine (C2)	threonate	malate	carnitine	fructose	glycine	1-methylnicotinamide	homocarnosine	tyrosine	N1-methylinosine	proline	1-methyl-5-imidazolelactate	fructose	guanine	guanine	glycerol	mannose
beta-Alanine	Cystathionine	citrate	Threonine	Itaconic acid		Proline	myo-Inositol	glutamate		isoleucine	N-acetylglucosamine/N-acetylgalactosamine	glycine	N-acetylaspartate (NAA)	glycerophosphoethanolamine	valine	arabonate/xylonate	N6-methyllysine	N6-methyllysine	fumarate	acetylcarnitine (C2)	acetylcarnitine (C2)	N-acetyl-beta-alanine	phosphoethanolamine (PE)	cystathionine	adenine	2R,3R-dihydroxybutyrate	acetylcarnitine (C2)	N-acetylaspartate (NAA)	gluconate	carnitine	N-acetyl-aspartyl-glutamate (NAAG)	1,5-anhydroglucitol (1,5-AG)	malate	ribonate	acetylcarnitine (C2)	N1-methyl-2-pyridone-5-carboxamide	lyxonate	1-methylnicotinamide	guanine	lyxonate	3-hydroxybutyrate (BHBA)	ribonate	N-acetylhistidine	2-hydroxyglutarate	N1-methylinosine	N-acetylmethionine	N,N,N-trimethyl-5-aminovalerate	2,3-dihydroxy-5-methylthio-4-pentenoate (DMTPA)	N1-methyl-2-pyridone-5-carboxamide
Allothreonine	2,4-dihydroxybutyrate	glutamate	Palatinose	citrate		urate	Inosine	Glycine		leucine	glutamine	imidazole lactate	arabitol/xylitol	glycerophosphorylcholine (GPC)	dimethylglycine	erythronate*	tryptophan	allantoin	N-acetyl-3-methylhistidine*	phosphoethanolamine (PE)	phosphoethanolamine (PE)	N-acetylalanine	thioproline	5-oxoproline	inosine	arabonate/xylonate	succinylcarnitine (C4-DC)	glutamate	creatine	N-acetyl-2-aminoadipate	AMP	urate	fumarate	2-methylcitrate/homocitrate	1-methyl-5-imidazolelactate	alanine	2-O-methylascorbic acid	glycerophosphoglycerol	asparagine	mannonate*	alanine	2,3-dihydroxy-5-methylthio-4-pentenoate (DMTPA)	alpha-ketoglutarate	phosphoethanolamine (PE)	adenosine	guanidinoacetate	N6-methyllysine	N-acetylneuraminate	pyruvate
Threonine	Isomaltose	arabitol/xylitol	3-Cyanoalanine	Trehalose		Ornithine	ascorbate	isoleucine		lysine	Erythritol	citrulline	arabonate/xylonate	acetylcarnitine (C2)	tryptophan	phosphate	tyrosine	carnitine	N1-methylinosine	inosine	taurine	N-acetylglucosamine/N-acetylgalactosamine	aspartate	3-amino-2-piperidone	N-acetylaspartate (NAA)	citrate	urate	aspartate	3-ureidopropionate	urate	benzoate	N-acetylglycine	methylsuccinate	2-O-methylascorbic acid	trigonelline (N'-methylnicotinate)	glycine	arabonate/xylonate	carnitine	proline	N-acetyl-beta-alanine	valine	N-acetyl-2-aminoadipate	glycine	taurine	arabonate/xylonate	phosphocholine	cystathionine	aspartate	glucose
Serine	Mannitol	glutamine	allo-threonine	Cystathionine		Asparagine	N-Acetyl-mannosamine	leucine		malate		hydroxyproline	N-formylmethionine	thioproline	tyrosine	aspartate	lysine	trigonelline (N'-methylnicotinate)	spermidine	ergothioneine	proline	N1-methylinosine	succinate	methionine	orotate	aconitate [cis or trans]	beta-alanine	N-acetylmethionine	succinylcarnitine (C4-DC)	citrulline	beta-alanine	1-ribosyl-imidazoleacetate	glycerol 3-phosphate	1-methylnicotinamide	alpha-ketoglutarate	proline	4-acetamidobutanoate	1-methyl-5-imidazolelactate	allantoin	N-acetyltaurine	glycine	succinylcarnitine (C4-DC)	phosphoethanolamine (PE)	glutamate	aconitate [cis or trans]	thioproline	phosphoethanolamine (PE)	N-acetylaspartate (NAA)	gamma-glutamylglutamine
Tryptophan	Maltitol	glycerate	Ornithine	Arabitol/xylitol		Lysine		lysine		Phosphate		carnitine	2,3-dihydroxy-5-methylthio-4-pentenoate (DMTPA)	taurine	phenylalanine	2,3-dihydroxy-5-methylthio-4-pentenoate (DMTPA)	phenylalanine	urate	N-acetyl-aspartyl-glutamate (NAAG)	urate	glycine	glucose	glycerol 3-phosphate	triethanolamine	N-acetylglutamate	cystathionine	betaine	glycine	thioproline	3-hydroxybutyrate (BHBA)	1-methylnicotinamide	N-acetylglucosamine/N-acetylgalactosamine	guanidinoacetate	arabonate/xylonate	glycerol 3-phosphate	dimethylglycine	N-acetyltaurine	2-hydroxyglutarate	urate	N-acetylaspartate (NAA)	deoxycarnitine	2-O-methylascorbic acid	N-acetyl-3-methylhistidine*	glycerol 3-phosphate	2,3-dihydroxy-5-methylthio-4-pentenoate (DMTPA)	spermidine	propionylcarnitine (C3)	ribonate	anthranilate
3-Cyanoalanine	Lactulose	Itaconic acid	Trehalose	Lactulose		Alpha-aminobutyric acid		Ornithine		pipecolate		mannitol/sorbitol	N-acetylserine	aspartate	methionine	phosphoethanolamine (PE)	methionine	3-methyl-2-oxobutyrate	aspartate	guanosine	phosphocholine	fructose	cysteine	phenylalanine	glutamate	2-hydroxyglutarate	creatine	nicotinamide	N-acetyl-2-aminoadipate	N-acetylputrescine	3-methyl-2-oxobutyrate	dimethylglycine	trigonelline (N'-methylnicotinate)	N-acetylserine	glycine	asparagine	ribonate	malate	citrate	2-O-methylascorbic acid	methionine	arabitol/xylitol	betaine	triethanolamine	pyruvate	1-methyl-5-imidazolelactate	citrulline	1-ribosyl-imidazoleacetate	threonate
Lysine	Palatinose	5-oxoproline	3,4-dihydroxybutyrate	Isomaltose		valine		Phosphate		Urea		thioproline	N-acetylneuraminate	aconitate [cis or trans]	lysine	glutamate	valine	propionylcarnitine (C3)	arabitol/xylitol	N1-methyl-2-pyridone-5-carboxamide	cysteine	arabonate/xylonate	glycerophosphoethanolamine	2R,3R-dihydroxybutyrate	ergothioneine	N-acetylhistidine	N-acetylglucosamine/N-acetylgalactosamine	N-formylmethionine	glycerophosphorylcholine (GPC)	asparagine	N-formylmethionine	trimethylamine N-oxide	glycine	N-acetylasparagine	propionylcarnitine (C3)	N1-methyl-4-pyridone-3-carboxamide	N-acetylhistidine	acetylcarnitine (C2)	deoxycarnitine	3-hydroxy-3-methylglutarate	lysine	arabonate/xylonate	tyrosine	imidazole lactate	2-O-methylascorbic acid	hypoxanthine	acetylcarnitine (C2)	creatinine	azelate (C9-DC)
Phenylalanine	Pentonic acid	Creatinine	Tyrosine	Palatinose		Aminomalonic acid		proline		valine		3-hydroxybutyrate (BHBA)	erythronate*	propionylcarnitine (C3)	carnitine	2-O-methylascorbic acid	dimethylglycine	3-hydroxybutyrate (BHBA)	arabonate/xylonate	N-acetylmethionine	propionylcarnitine (C3)	N-acetylhistidine	N-acetylaspartate (NAA)	glycerol	cytidine	ribonate	imidazole lactate	adenine	glycerophosphoglycerol	betaine	N-acetylaspartate (NAA)	ethylmalonate	N,N,N-trimethyl-5-aminovalerate	N-acetylneuraminate	methylsuccinate	ornithine	N-acetyl-3-methylhistidine*	trigonelline (N'-methylnicotinate)	alanine	glycerophosphoethanolamine	N6-methyllysine	N-acetylneuraminate	asparagine	N,N,N-trimethyl-5-aminovalerate	N-acetylglutamate	phosphoethanolamine (PE)	N1-methyl-2-pyridone-5-carboxamide	glutamate	levetiracetam
Tyrosine	Myo-Inositol	Pentonic acid	Alanine	Arabinose		tryptophan		Putrescine				guanine	ribonate	ergothioneine	threonine	inosine	carnitine	3-hydroxyisobutyrate	3-amino-2-piperidone	cystathionine	fumarate	mannitol/sorbitol	phosphocholine	tryptophan	benzoate	succinylcarnitine (C4-DC)	2R,3R-dihydroxybutyrate	guanosine	glycerol 3-phosphate	hypoxanthine	creatinine	citrulline	alpha-ketoglutarate	N-acetylthreonine	dimethylglycine	propionylcarnitine (C3)	N-acetylglucosamine/N-acetylgalactosamine	dimethylglycine	N1-methyl-2-pyridone-5-carboxamide	ribonate	N1-methyl-2-pyridone-5-carboxamide	hypoxanthine	3-hydroxybutyrate (BHBA)	deoxycarnitine	azelate (C9-DC)	nicotinamide	valine	erythronate*	myo-inositol
Cysteine	Arabinose	Fructose	Glycerol	Glutamate		asparagine		Serine				methionine	2-O-methylascorbic acid	guanidinoacetate	p-cresol sulfate	N-acetyl-aspartyl-glutamate (NAAG)	glycine	phenol sulfate	myo-inositol	guanidinoacetate	glutamate	erythronate*	creatine	ornithine	hydroxyproline	4-acetamidobutanoate	2,3-dihydroxy-5-methylthio-4-pentenoate (DMTPA)	phosphoethanolamine (PE)	arabonate/xylonate	glycine	N-acetylneuraminate	azelate (C9-DC)	propionylcarnitine (C3)	oxalate (ethanedioate)	phosphocholine	methionine	succinylcarnitine (C4-DC)	N1-methyl-2-pyridone-5-carboxamide	glycine	succinylcarnitine (C4-DC)	threonine	cystathionine	guanine	acetylcarnitine (C2)	creatinine	cystathionine	glycerophosphoglycerol	2-O-methylascorbic acid	oxalate (ethanedioate)
S-methylcysteine	Arabitol/xylitol	Serine	Glycine	Ethanolamine		Ketoleucine		Spermidine				allantoin	fructose	cysteine	leucine	3-hydroxy-3-methylglutarate	p-cresol sulfate	gamma-glutamylglutamine	N-acetylaspartate (NAA)	glutamate	alanine	ribonate	glycerophosphorylcholine (GPC)	4-acetamidobutanoate	guanidinoacetate	7-methylguanine	N,N,N-trimethyl-alanylproline betaine (TMAP)	succinate	betaine	ethylmalonate	N-acetylglutamine	succinylcarnitine (C4-DC)	3-hydroxybutyrate (BHBA)	N-acetylaspartate (NAA)	carnitine	spermidine	2,3-dihydroxy-5-methylthio-4-pentenoate (DMTPA)	propionylcarnitine (C3)	carnitine	glutamate	2-hydroxyglutarate	inosine	N-acetyltaurine	aspartate	arabitol/xylitol	malate	malate	2-methylcitrate/homocitrate	glycerophosphorylcholine (GPC)
Asparagine	Inositol		Cysteine	glycerate		arginine		threonine				proline	glucose	carnitine	histidine	N-acetylserine	orotate	cystathionine	ribonate	uridine	imidazole lactate	N-formylmethionine	guanosine	tyrosine	phosphate	gluconate	citrulline	malate	imidazole lactate	glutamate	orotate	N-acetyltaurine	3-(4-hydroxyphenyl)lactate (HPLA)	glucose	N,N,N-trimethyl-5-aminovalerate	valine	3-hydroxy-3-methylglutarate	N,N,N-trimethyl-alanylproline betaine (TMAP)	imidazole lactate	4-acetamidobutanoate	mannitol/sorbitol	4-acetamidobutanoate	malate	spermidine	lyxonate	N,N,N-trimethyl-5-aminovalerate	N-acetylglutamate	inosine	glycerophosphoethanolamine
Valine			beta-Alanine	fructose		tyrosine		Uracil				valine	N-acetylthreonine	phosphate	urate	guanosine	alanine	proline	erythronate*	azelate (C9-DC)	carnitine	2-O-methylascorbic acid	N-acetyl-aspartyl-glutamate (NAAG)	citrulline	deoxycarnitine	2,3-dihydroxy-5-methylthio-4-pentenoate (DMTPA)	2-O-methylascorbic acid	glycerophosphoethanolamine	beta-alanine	N-acetyltaurine	spermidine	3-hydroxyisobutyrate	carnitine	lyxonate	guanidinoacetate	lysine	N-acetylneuraminate	ergothioneine	lysine	adenine	leucine	erythronate*	3-(4-hydroxyphenyl)lactate (HPLA)	betaine	gluconate	fumarate	betaine	heptanoate (7:0)	N1-methyl-4-pyridone-3-carboxamide
Arginine				Glycerol		leucine		valine				citrate	4-acetamidobutanoate	creatine	allantoin	homocarnosine	deoxycarnitine	p-cresol sulfate	2-O-methylascorbic acid	dimethylglycine	beta-alanine	N-acetylserine	inosine	3-(4-hydroxyphenyl)lactate (HPLA)	homocarnosine	2-O-methylascorbic acid	3-hydroxybutyrate (BHBA)	N-acetylhistidine	2-O-methylascorbic acid	xanthine	phosphocholine	3-(4-hydroxyphenyl)lactate (HPLA)	glycerophosphoethanolamine	N-acetylalanine	hypoxanthine	urate	N-acetylserine	N,N,N-trimethyl-5-aminovalerate	propionylcarnitine (C3)	N-acetyl-aspartyl-glutamate (NAAG)	histidine	N-acetylserine	N6-methyllysine	tyrosine	glycerol	acetylcarnitine (C2)	guanidinoacetate	fructose	guanine
3,4-dihydroxybutyrate						phenylalanine						taurine	anthranilate	glycerol 3-phosphate	deoxycarnitine	N-acetylaspartate (NAA)	leucine	valine	2,3-dihydroxy-5-methylthio-4-pentenoate (DMTPA)	gamma-glutamylglutamine	malate	2,3-dihydroxy-5-methylthio-4-pentenoate (DMTPA)	beta-alanine	p-cresol sulfate	nicotinamide	spermidine	propionylcarnitine (C3)	inosine	fumarate	N,N,N-trimethyl-5-aminovalerate	N-acetylglutamate	betaine	ethylmalonate	N-acetylglutamine	ornithine	tyrosine	mannitol/sorbitol	N-acetylputrescine	3-hydroxybutyrate (BHBA)	erythronate*	isoleucine	N-acetylglutamine	1-methylnicotinamide	histidine	mannonate*	gamma-glutamylglutamine	tyrosine	phosphate	ornithine
						threonine						1-methylnicotinamide	lyxonate	AMP	alanine	glycerophosphoethanolamine	threonine	histidine	N-acetylthreonine	trigonelline (N'-methylnicotinate)	glycerophosphoethanolamine	3-ureidopropionate	fumarate	valine	aspartate	alpha-hydroxyisovalerate	1-methyl-5-imidazolelactate	AMP	propionylcarnitine (C3)	guanine	myo-inositol	guanine	succinate	2,3-dihydroxy-5-methylthio-4-pentenoate (DMTPA)	cystathionine	arginine	N-acetylthreonine	proline	tyrosine	N-acetylserine	ornithine	adenine	valine	methionine	ribonate	taurine	proline	gluconate	ergothioneine
						Glucoheptonic acid						glutamine_degradant*	mannose	gamma-glutamylglutamine	arginine	2-methylcitrate/homocitrate	histidine	pyruvate	N-acetylserine	isovalerate (C5)	phosphate	4-acetamidobutanoate	adenosine	guanine	beta-alanine	N-acetylputrescine	ethylmalonate	N-acetyl-3-methylhistidine*	phosphate	alpha-ketoglutarate	deoxycarnitine	N1-methylinosine	ornithine	erythronate*	citrulline	N6-methyllysine	ethylmalonate	urate	acetylcarnitine (C2)	N-acetylglutamine	tryptophan	glycerophosphoethanolamine	succinate	trigonelline (N'-methylnicotinate)	2-methylcitrate/homocitrate	2-hydroxyglutarate	2-hydroxyglutarate	mannonate*	1,5-anhydroglucitol (1,5-AG)
						isoleucine						gamma-glutamylglutamine	2-methylcitrate/homocitrate	N-acetylhistidine	cystathionine	myo-inositol	urate	phenylalanine	N-acetylneuraminate	sulfate*	nicotinamide	N-acetylthreonine	taurine	asparagine	pyruvate	ethylmalonate	gamma-glutamylglutamine	deoxycarnitine	taurine	3-(4-hydroxyphenyl)lactate (HPLA)	N-acetylalanine	N-acetyl-3-methylhistidine*	uridine	1-methyl-4-imidazoleacetate	succinate	phosphoethanolamine (PE)	erythronate*	nicotinamide	aconitate [cis or trans]	N-acetylneuraminate	phenylalanine	glutamate	alanine	allantoin	anthranilate	cysteine	leucine	arabonate/xylonate	1-methyl-4-imidazoleacetate
						Citrulline						urate	N-acetylglutamine	hydroxyproline	3-hydroxybutyrate (BHBA)	N-acetylglucosamine/N-acetylgalactosamine	isoleucine	beta-alanine	2-methylcitrate/homocitrate	adenosine	dimethylglycine	N-acetylglutamine	malate	arabonate/xylonate	fumarate	citrulline	valine	phosphocholine	2,3-dihydroxy-5-methylthio-4-pentenoate (DMTPA)	N-acetylglucosamine/N-acetylgalactosamine	homocarnosine	levetiracetam	dimethylglycine	creatinine	3-hydroxybutyrate (BHBA)	isoleucine	N-acetylasparagine	N6,N6,N6-trimethyllysine	trigonelline (N'-methylnicotinate)	N-acetylhistidine	dimethylglycine	myo-inositol	aconitate [cis or trans]	thioproline	3-ureidopropionate	adenine	tryptophan	3-amino-2-piperidone	1-methyl-5-imidazolelactate
						Dihydrouracil						malate	creatinine	N-acetyl-3-methylhistidine*	isoleucine	N-acetylneuraminate	allantoin	taurine	homocarnosine	beta-alanine	deoxycarnitine	N-acetylasparagine	glycerol	leucine	N-formylmethionine	fructose	ergothioneine	lysine	3-hydroxybutyrate (BHBA)	allantoin	guanosine	allantoin	betaine	2S,3R-dihydroxybutyrate	ethylmalonate	leucine	N-acetylglutamine	valine	ornithine	mannitol/sorbitol	arginine	aspartate	fumarate	valine	3-hydroxyisobutyrate	succinate	cysteine	guanosine	glycerophosphoglycerol
						3-Hydroxybutyric acid						deoxycarnitine	N-acetylasparagine	1-methylnicotinamide	N,N,N-trimethyl-alanylproline betaine (TMAP)	methylsuccinate	asparagine	stachydrine	citrulline	succinate	creatine	orotate	alanine	gluconate	propionylcarnitine (C3)	methionine	hydroxyproline	adenosine	phosphocholine	alanine	methylsuccinate	5,6-dihydrouridine	mannitol/sorbitol	succinylcarnitine (C4-DC)	glycerophosphoethanolamine	phenylalanine	N-acetylaspartate (NAA)	alpha-ketoglutarate	valine	N-acetylthreonine	citrulline	cysteine	N-formylmethionine	tryptophan	cytidine	5-oxoproline	3-methyl-2-oxobutyrate	N-acetylglucosamine/N-acetylgalactosamine	betaine
						Serine						phenol sulfate	N-acetylglucosamine/N-acetylgalactosamine	phosphocholine	3-hydroxyisobutyrate	N1-methylinosine	citrulline	glutamine_degradant*	1-methylnicotinamide	creatine	tyrosine	gluconate	N-acetylglutamate	glycerophosphoethanolamine	1-methylnicotinamide	trimethylamine N-oxide	ribonate	N-acetylalanine	1-methyl-5-imidazolelactate	cystathionine	arabitol/xylitol	asparagine	hypoxanthine	1-ribosyl-imidazoleacetate	mannitol/sorbitol	AMP	N1-methylinosine	phosphoethanolamine (PE)	3-hydroxyisobutyrate	aspartate	3-methyl-2-oxobutyrate	3-hydroxy-3-methylglutarate	methionine	nicotinamide	3-amino-2-piperidone	beta-alanine	histidine	N-acetylasparagine	creatinine
						beta-Alanine						threonine	3-amino-2-piperidone	glutamine_degradant*	citrulline	adenosine	N6,N6,N6-trimethyllysine	betaine	fructose	allantoin	asparagine	mannonate*	2R,3R-dihydroxybutyrate	isoleucine	N-acetyl-aspartyl-glutamate (NAAG)	1-ribosyl-imidazoleacetate	carnitine	N6,N6,N6-trimethyllysine	threonate	proline	pyruvate	glucose	glycerol	homocarnosine	proline	N,N,N-trimethyl-5-aminovalerate	2-methylcitrate/homocitrate	methionine	histidine	2,3-dihydroxy-5-methylthio-4-pentenoate (DMTPA)	imidazole lactate	2-methylcitrate/homocitrate	citrate	fumarate	citrate	glycerol	1-methyl-5-imidazolelactate	3-ureidopropionate	N-formylmethionine
						alpha-hydroxyisovalerate						asparagine	cytidine	N-acetylputrescine	propionylcarnitine (C3)	succinylcarnitine (C4-DC)	3-hydroxybutyrate (BHBA)	alanine	glycerophosphoethanolamine	glutamine_degradant*	N,N,N-trimethyl-5-aminovalerate	3-amino-2-piperidone	hydroxyproline	gamma-glutamylglutamine	thioproline	glutarylcarnitine (C5-DC)	alpha-ketoglutarate	taurine	citrulline	methionine	glutamine_degradant*	N-acetyl-beta-alanine	glutarylcarnitine (C5-DC)	glutamine	betaine	citrulline	N-acetyl-beta-alanine	cytidine	alpha-hydroxyisovalerate	N1-methylinosine	glycerol	fructose	threonine	1-methyl-4-imidazoleacetate	adenine	triethanolamine	nicotinamide	butyrate/isobutyrate (4:0)	cytidine
						Pelargonic acid						N-acetylputrescine	aspartate	succinylcarnitine (C4-DC)	glycine	fructose	phenol sulfate	asparagine	citrate	hypoxanthine	succinate	creatinine	hypoxanthine	citrate	alpha-ketoglutarate	gamma-glutamylglutamine	gluconate	cytidine	cysteine	thioproline	hydroxyproline	1-methyl-4-imidazoleacetate	citrulline	N-acetylhistidine	uridine	histidine	homocarnosine	isoleucine	threonine	glucose	serine	1-ribosyl-imidazoleacetate	ethylmalonate	AMP	glutarylcarnitine (C5-DC)	creatine	citrate	N-acetylserine	guanosine
						lactate						glycerophosphorylcholine (GPC)	N1-methylinosine	citrulline	serine	N-acetyl-beta-alanine	N-acetylputrescine	leucine	glutamate	N-formylmethionine	methionine	2-methylcitrate/homocitrate	nicotinamide	N-acetylhistidine	glucose	valine	N-acetyl-beta-alanine	N-acetylneuraminate	glutamate	ornithine	2,3-dihydroxy-5-methylthio-4-pentenoate (DMTPA)	mannose	taurine	N-formylmethionine	glycerol	acetylcarnitine (C2)	3-(4-hydroxyphenyl)lactate (HPLA)	N6-methyllysine	tryptophan	N-formylmethionine	urate	guanosine	ergothioneine	3-(4-hydroxyphenyl)lactate (HPLA)	hydroxyproline	citrulline	phenylalanine	succinate	N6,N6,N6-trimethyllysine
												tyrosine	3-ureidopropionate	glycine	acetylcarnitine (C2)	N-acetyltaurine	serine	hydroxyproline	4-acetamidobutanoate	phosphate	lysine	oxalate (ethanedioate)	1-methyl-5-imidazolelactate	N-acetylthreonine	methylsuccinate	1-methyl-5-imidazolelactate	3-hydroxy-3-methylglutarate	fructose	N-acetylaspartate (NAA)	succinylcarnitine (C4-DC)	pseudouridine	isovalerate (C5)	phosphocholine	1,5-anhydroglucitol (1,5-AG)	taurine	threonine	N-formylmethionine	asparagine	N1-methyl-4-pyridone-3-carboxamide	N-acetyl-3-methylhistidine*	carnitine	N-acetylmethionine	1-methyl-5-imidazoleacetate	glycerophosphoethanolamine	sulfate*	glycerophosphoglycerol	threonine	sulfate*	leucine
												alpha-ketoglutarate	1-methyl-4-imidazoleacetate	7-methylguanine	phenol sulfate	adenine	thioproline	tryptophan	succinate	carnitine	inosine	threonate	uridine	aconitate [cis or trans]	heptanoate (7:0)	histidine	4-acetamidobutanoate	caproate (6:0)	alpha-ketoglutarate	5,6-dihydrouridine	triethanolamine	N1-methyl-2-pyridone-5-carboxamide	3-hydroxy-3-methylglutarate	3-hydroxyisobutyrate	glycerophosphorylcholine (GPC)	N6,N6,N6-trimethyllysine	orotate	glutarylcarnitine (C5-DC)	N,N,N-trimethyl-5-aminovalerate	adenosine	levetiracetam	adenosine	deoxycarnitine	isoleucine	erythronate*	phosphate	isoleucine	lyxonate	alpha-hydroxyisovalerate
												glycerophosphoethanolamine	2-piperidinone	glycerophosphoglycerol	ornithine	glycerol 3-phosphate	trigonelline (N'-methylnicotinate)	N,N,N-trimethyl-alanylproline betaine (TMAP)	aconitate [cis or trans]	N-acetyl-2-aminoadipate	3-hydroxybutyrate (BHBA)	1-ribosyl-imidazoleacetate	choline	allantoin	malate	N-acetyl-3-methylhistidine*	threonine	arginine	3-hydroxy-3-methylglutarate	azelate (C9-DC)	N6-methyllysine	3-hydroxybutyrate (BHBA)	imidazole lactate	urea	inosine	nicotinamide	N-acetyl-aspartyl-glutamate (NAAG)	N1-methyl-4-pyridone-3-carboxamide	serine	guanosine	mannose	N-acetyl-aspartyl-glutamate (NAAG)	3-hydroxy-3-methylglutarate	urate	xanthine	trigonelline (N'-methylnicotinate)	carnitine	N-acetylglutamine	gluconate
												N1-methyl-2-pyridone-5-carboxamide	guanosine	alpha-ketoglutarate	N6,N6,N6-trimethyllysine	xanthine	N,N,N-trimethyl-5-aminovalerate	isoleucine	3-hydroxy-3-methylglutarate	N-acetylhistidine	uridine	beta-hydroxyisovalerate	ergothioneine	2-O-methylascorbic acid	imidazole lactate	2S,3R-dihydroxybutyrate	5,6-dihydrouridine	azelate (C9-DC)	oxalate (ethanedioate)	cytidine	N-acetylasparagine	N1-methyl-4-pyridone-3-carboxamide	glycerophosphorylcholine (GPC)	mannose	glycerophosphoglycerol	glycerophosphoglycerol	N-acetylalanine	stachydrine	3-methyl-2-oxobutyrate	N-acetylglucosamine/N-acetylgalactosamine	N1-methyl-4-pyridone-3-carboxamide	creatine	orotate	succinate	glycerophosphoglycerol	methionine	asparagine	uridine	choline
												N,N,N-trimethyl-5-aminovalerate	nicotinamide	myo-inositol	gamma-glutamylglutamine	1-methylnicotinamide	propionylcarnitine (C3)	deoxycarnitine	N-acetyltaurine	1-methyl-5-imidazolelactate	hydroxyproline	succinylcarnitine (C4-DC)	acetylcarnitine (C2)	arginine	mannose	5,6-dihydrouridine	N1-methyl-2-pyridone-5-carboxamide	benzoate	methionine	stachydrine	glutamine	4-acetamidobutanoate	N-acetyl-2-aminoadipate	N-acetyl-aspartyl-glutamate (NAAG)	urate	thioproline	N-acetylglutamate	fumarate	glutamine_degradant*	glycerol 3-phosphate	glutamine_degradant*	xanthine	glycerophosphoglycerol	alpha-ketoglutarate	N-acetylglucosamine/N-acetylgalactosamine	1-methyl-4-imidazoleacetate	mannitol/sorbitol	caproate (6:0)	histidine
[truncated: 32 more columns]

## Sheet: Bloody vs. clean (pooled)
	Clean CSF								Bloody CSF
	2	2	1	1	3	3	3		2	2	2	3	2	2	2
	Norm	Norm	Norm	Norm	Norm	Norm	Norm		Norm	Norm	Norm	Norm	Norm	Norm	Norm
	MAYO-04161	MAYO-04199	MAYO-03671	MAYO-03673	MAYO-04423	MAYO-04399	MAYO-04408		MAYO-04196	MAYO-04174	MAYO-04197	MAYO-04428	MAYO-04171	MAYO-04190	MAYO-04198
	9	48	13A	17	112	32	76A		43	42	45A	62	27	25	45B
	Cerebrospinal fluid	Cerebrospinal fluid	CSF	CSF	CSF	CSF	CSF		Cerebrospinal fluid	Cerebrospinal fluid	Cerebrospinal fluid	CSF	Cerebrospinal fluid	Cerebrospinal fluid	Cerebrospinal fluid
CHEMICAL_NAME	100	100	100	100	90	100	100		100	100	100	100	100	100	100			avg clean	avg bloody	bloody vs clean
heme			0.106323	0.00795847	0.127112	0.140337	0.164226		5.7614	6.15271	6.80957	7.44282	10.2012	14.3996	15.9948	44	12	0.109191	9.53743	87.346
cystathionine	0.889129	0.394719	0.252142	1.31249		0.107609	0.169305		2.49124	5.28036	1.68932	13.5761	18.8721	10.3009	2.83315	41	13	0.520899	7.86331	15.0956
glycerophosphorylcholine (GPC)	1.38595	0.0212658	0.911559		0.0139216	0.0875224	0.0960014		2.09597	13.1868	1.61168	1.36221	18.64	2.42706	3.49189	44	13	0.41937	6.11651	14.585
glutamate	0.108685	0.536291	1	0.408978	0.144099	0.876544	1.94215		2.53305	13.6242	0.563269	26.2935	13.1479	9.85361	1.49005	44	14	0.716678	9.64365	13.456
proline	0.131264	0.471956	0.437608	0.371219	0.0711593	0.231386	0.198852		1.03611	1.90341	0.509961	7.70676	4.18425	7.32897	1.00957	44	14	0.273349	3.38272	12.3751
triethanolamine	1.12763	0.788626	0.803444		0.914938	1.41764	0.589539		6.91214	1.26549	30.6251	2.8218	9.96846	1.04885	26.1716	44	13	0.940303	11.2591	11.9739
spermidine	0.68894	0.671295	1		0.295355	1.30065	2.70167		4.91118	13.1731	1.59062	8.61359	40.5797	18.8725	3.92302	40	13	1.10965	13.0948	11.8008
aspartate	0.303067	0.68759	1	3.31377	0.218536	1.02153	2.50669		2.72953	22.4393	0.929619	31.1069	12.1359	22.9628	2.30367	44	14	1.29303	13.5154	10.4525
glycerophosphoethanolamine	1.24471	0.453655	0.917257	2.71062		0.639973	0.727846		1.61412	17.1071	1.11438	6.80286	16.5873	10.5656	2.01169	43	13	1.11568	7.97187	7.14533
N-acetylaspartate (NAA)	1.63	0.26576	0.585678	0.715789	0.147157	0.304865	0.83983		1.51925	6.46379	1.61975	11.7339	2.77783	3.91381	2.24083	44	14	0.641297	4.32416	6.74283
choline phosphate	1.27894	0.774162	0.866103	0.8743	0.511496	1.03923	1.04524		2.04317	11.681	2.06824	4.35312	6.89539	5.88278	3.19002	44	14	0.912782	5.1591	5.65207
nicotinamide	0.46179	1.56091	0.292881	0.409689	0.401338	1.94584	3.37096		2.92648	9.45506	0.65896	13.5645	14.6497	4.6536	1.67387	44	14	1.2062	6.79746	5.63542
3-hydroxybutyrate (BHBA)	2.01352	1.62828	0.791618		0.727985	0.891384	1.19486		3.5736	5.26351	0.620241	3.2599	1.93033	30.0068	0.784796	43	13	1.20794	6.49131	5.37386
thioproline	1.21619	0.442967	0.824144	1.86749	0.18542	0.228001	0.284773		0.874776	1.20687	2.13149	11.0729	4.58317	2.63625	2.81841	44	14	0.721283	3.61769	5.01564
gluconate	1.04948	1.66994	1.38677		1.76047	1.34495	1.1569		1.15499	40.2219	1.10268	0.920463	1.54424	1.09441	1.47851	44	13	1.39475	6.78816	4.86694
glycine	0.674128	0.893074	0.541357		0.480399	0.456839	0.494894		1.46333	1.93655	1.06341	2.52093	6.35483	3.96546	1.67483	44	13	0.590115	2.71134	4.59459
dimethylglycine	0.331076	1.17569	1.11672	0.488206	0.558055	0.384026	0.393306		1.27566	1.02981	0.593034	10.528	2.91085	3.21163	0.751184	44	14	0.635297	2.90002	4.56483
fumarate	1.27385	0.089681	0.473641		0.0336274	0.444612	0.243182		0.930993	3.66683	1.76772	0.886107	1.40782	1.82035	2.85547	42	13	0.426433	1.90504	4.46739
deoxycarnitine	0.390818	1.77727	0.580258	0.880167	0.647027	0.532388	0.804568		1.05846	1.53249	0.601837	7.41613	4.72575	6.7596	1.50132	43	14	0.801785	3.3708	4.20412
p-cresol sulfate	1.43722	1.16912	0.36051	0.824826	0.436133	0.571335	0.988744		0.308886	0.0405731	1.19358	4.81546	7.79675	8.00026	2.07447	44	14	0.826842	3.46143	4.18632
taurine	0.548949	0.893662	0.724696	1	0.338433	0.91846	1.06019		1.51661	3.23063	0.842607	2.92029	8.55311	3.92389	1.27183	44	14	0.783484	3.17985	4.0586
mannitol/sorbitol	0.757164	8.25671	1		1.43069	1.1869	1.07646		0.903287	0.823104	6.7276	0.843484	24.5179	17.9837	8.20371	44	13	2.28465	8.57183	3.75191
malate	2.83173	0.121309	0.438049	0.413606		0.479708			2.00365	4.30047	3.6166	0.394126	1.10295	1.8278	5.19445	44	12	0.85688	2.63429	3.07429
guanosine	0.212708	1.86367	0.324979	1.24583	0.779917	4.30531	8.68687		2.41763	17.4308	0.359704	14.3196	14.6041	2.61929	0.429692	43	14	2.48847	7.45439	2.99557
inosine	0.260228	2.21565	0.496035	0.817409	1.14528	3.98642	7.14303		3.33834	9.06108	0.839154	9.4855	10.7306	11.9583	1.33471	44	14	2.29487	6.67824	2.91008
alpha-ketoglutarate	2.35985	0.117451	0.576069	0.743119	0.0449407	0.752968	0.286408		1.22969	3.28195	2.70302	0.320293	0.891921	2.018	3.66177	44	14	0.697258	2.01523	2.89023
imidazole lactate		0.971876	0.888375	0.93389	0.50129	0.609549	0.637471		0.805403	0.671632	0.510395	5.51864	3.64165	1.8602		42	12	0.757075	2.16799	2.86364
acetylcarnitine (C2)	0.371371	2.10277	0.463455	1.9756	0.790588	0.412671	0.704429		0.674869	1.38061	0.417877	6.37779	4.94424	3.74131	0.879181	44	14	0.974413	2.63084	2.69992
valine	0.612025	1.33716	0.795538	1.09087	0.66975	0.643372	0.619475		0.735704	1.22238	0.769355	4.50246	3.221	3.25188	0.998841	44	14	0.824026	2.10023	2.54874
propionylcarnitine (C3)	0.516759	3.20671	0.679806	2.39271	0.952307	0.479474	0.538938		0.372517	1.05062	0.603387	4.71315	12.2335	1.31657	1.02811	44	14	1.25239	3.04541	2.43169
uridine	0.330924	2.44565	0.528329	1.21398	1.41137	1.11739	2.17018		1.82857	2.21637	0.633521	8.23262	4.50504	3.84322	0.821341	44	14	1.31683	3.15438	2.39543
ornithine	0.645202	1.34763	1.15226	0.872538	0.603428	0.726096	0.636526		1.01578	0.728229	1.59149	2.40706	1.75421	4.19605	2.4995	44	14	0.85481	2.02748	2.37184
isoleucine	0.425793	1.49731	0.620419		0.531519	0.756068	0.715477		0.722152	1.00896	0.655291	2.88397	2.09844	3.30267	0.940493	44	13	0.757764	1.65885	2.18914
methylsuccinate	0.703711	0.502454			0.13896	1.22814	0.832625		0.689118	1.11945	1.6618	1.65395	1.27808	1.4743	2.47733	44	12	0.681177	1.47915	2.17146
allantoin	0.402201	1.63383	1	0.808126	0.411272	0.634603	1.18379		0.838753	0.551247	1	3.50425	3.19166	2.03904	1.57793	41	14	0.867689	1.8147	2.09141
adenosine	0.623254	3.8951	2.83901		0.359106	2.31157	9.86486		6.53806	3.35924	8.01295	3.79613	9.90286	0.786904	15.9061	40	13	3.31548	6.90032	2.08124
trans-4-hydroxyproline	0.332905	1.02276	0.973115	0.808884	0.505376	0.514536	0.450529		0.615938	0.579558	0.507438	1.09758	4.32616	1.38667	0.731265	43	14	0.658301	1.32066	2.00616
citrulline	0.946013	0.968084	0.724833		0.845268	0.745306	0.724553		1.35432	0.801792	0.990222	1.99558	2.95345	2.01486	1.29085	44	13	0.825676	1.62873	1.9726
leucine	0.625027	1.63327	0.781071		0.649854	0.758578	0.756142		0.87289	1.22067	0.781805	2.72509	1.76724	3.45797	1.08028	44	13	0.867324	1.70085	1.96103
alanine	0.99711	0.623789	0.70413	1.3707	0.569834	0.669982	0.539357		1.00289	1.15069	1.20935	2.51505	1.70412	1.55232	1.49996	44	14	0.782128	1.5192	1.94239
glycerol 3-phosphate	1.49165	0.502545	0.408502	0.691049	0.834656	1.02806	0.57764		1.07496	1.54588	2.00224	0.31947	1.55539	1.0821	2.31821	43	14	0.790586	1.41404	1.78859
phenol sulfate	1.55714	4.07189	0.315527	2.21355	1.31238	0.71888	0.89491		0.661108	2.28202	0.709836	7.39206	3.29207	4.24091	1.05095	44	14	1.58347	2.80414	1.77088
tryptophan	0.982255	0.902734	0.71341		0.810234	0.774192	0.533859		0.821855	1.01775	0.855806	0.969043	2.0621	2.65883	1.25393	44	13	0.786114	1.37704	1.75171
methionine	0.922384	1.22023	0.558331	0.118724	0.745302	0.712925	0.674747		0.856503	0.745516	1.04108	1.7494	1.34628	1.39822	1.29566	43	14	0.707521	1.20467	1.70266
hypoxanthine	1.27688	2.84957	0.665166		0.570011	2.12778	1.76237		1.87268	2.62923	1.31921	3.16502	3.51137	4.1962	1.62659	44	13	1.54196	2.61719	1.69731
succinate	2.0256	0.281973	0.871585	1.26574	0.332044	0.979612	0.636932		1.0204	2.34363	1.29062	1.87122	1.16108	1.43623	1.6194	44	14	0.913354	1.53465	1.68024
N-acetylglutamate	0.436269	1.28842	0.684335	2.07034	0.147899	2.16976	1.21985		1.05178	1.90019	0.833535	2.9823	2.59651	2.75611	1.03279	44	14	1.14527	1.87903	1.64069
carnitine	0.38358	1.06896	0.576386	2.94845	0.77706	0.392927	0.538779		0.357272	0.47746	0.469219	3.86325	3.00557	1.88657	0.724761	44	14	0.955163	1.54059	1.6129
cysteine	0.905592	1.63162	1	3.15153	1.02441	0.848395	0.761569		1.04604	0.789704	1.51633	4.43179	2.91016	2.10756	2.17604	44	14	1.33187	2.13966	1.6065
beta-alanine	0.906919			1.56295	1.10074	0.828468	0.666693		1.45949	0.900104	0.715419	1.86392	2.39453	2.80323	1.04676	44	12	1.01315	1.59764	1.5769
ergothioneine	0.368034	0.413337	3.07168	0.382507	1.1637	1.06684	1.72194		1.55606	0.414093	1.01368	6.93054	0.842051	0.683803	1.4363	43	14	1.16972	1.8395	1.5726
creatine	0.894122	0.640068	1	0.677534	1.45994	0.909037	0.750206		1.09089	1.37766	1.17292	1.34004	2.0884	1.52963	1.30036	44	14	0.904415	1.41427	1.56374
N-acetyl-aspartyl-glutamate (NAAG)	1.80721	4.60485	0.585618	1.74051	3.2261	4.72382	1.85062		2.80405	4.81887	1.79319	5.35208	3.48715	8.26189	2.3474	42	14	2.64839	4.12352	1.55699
phenylalanine	1.06506	1.05957	0.834189		0.630452	0.548728	0.452132		0.554557	0.726326	0.996504	1.51711	1.3558	1.68666	1.38197	44	13	0.765021	1.17413	1.53477
pyruvate	1.69416	0.293276	0.908317	1.81545	0.625608	0.912046	1.06843		1.41384	2.50659	1.7636	0.642075	1.49296	1.19125	2.02991	44	14	1.04533	1.57717	1.50878
N,N,N-trimethyl-5-aminovalerate	0.566086	1.10807	2.31742		0.553061	0.511899	0.740682		0.285354	0.507393	0.597801	1.95912	4.84677	1.01003	0.873058	44	13	0.966203	1.43993	1.4903
serine	1.05821	0.863009	0.701205	0.8327	0.597426	0.612838	0.516786		0.854847	1.16099	0.941791	0.684323	1.46158	1.37597	1.16999	44	14	0.74031	1.09278	1.47612
betaine	0.740389	1.30132	1.0056		0.364533	0.682619	1.09637		0.992473	0.806315	0.786401	1.87824	2.16752	1.34064	0.95992	44	13	0.865137	1.27593	1.47483
glutamine_degradant*	0.7325	2.49092	0.684133	1.00766	0.382128	0.667414	1.10754		0.667582	0.517115	0.556605	4.4599	2.6273	0.890859	0.664262	44	14	1.01033	1.48338	1.46821
asparagine	0.75458	1.16987	0.682577		0.89346	0.607646	0.75848		0.986432	0.735512	0.816012	1.63979	1.54471	1.61322	0.957964	44	13	0.811102	1.18481	1.46074
trimethylamine N-oxide	0.341508	2.43636	1.05014	0.348367	0.452171	3.89263	1.42977		0.474537	0.105815	4.41895	0.678329	2.86484	0.647803	5.21615	44	14	1.42156	2.05806	1.44774
gamma-glutamylglutamine	1.07527	1.16595	0.652162		0.734961	0.700739	0.930805		0.967831	1.03217	0.854438	0.745343	3.10044	0.950047	1.14843	44	13	0.876647	1.25696	1.43382
homocarnosine	2.07107	2.57891	0.368508	1	0.919661	1.4835	2.30582		1.59038	4.13912	1.16724	0.856475	3.23301	2.69981	1.59943	41	14	1.5325	2.18364	1.42489
glycerol	1.61088	1.81235	1.07601	0.644791	1.63626	1.65178	1.56995		0.637018	1.19447	1.31327	6.13004	1.62753	1.73876	1.6029	41	14	1.42886	2.03486	1.42411
threonine	0.705875	1.43828	0.628459	0.182885	0.763448	0.819245	0.856699		0.906489	0.565183	0.781923	0.895224	2.11096	1.25671	1.00454	44	14	0.770699	1.07443	1.3941
urate	0.45394	0.616567	1.53622	2.1048	0.636261	0.816321	0.834224		0.620119	0.466	0.56083	1.69961	4.08027	1.63064	0.69269	44	14	0.999762	1.39288	1.39321
lysine	0.946999	1.45692	0.765715	1.05033	0.696055	0.782779	0.623131		0.736995	0.989405	1.06648	1.19524	1.13401	1.74389	1.49807	44	14	0.903134	1.19487	1.32303
3-methyl-2-oxobutyrate	0.941541	1.06779	1.00775	0.469094	0.719465	1.12125	1.06022		1.02408	1.24101	0.928045	1.0061	1.29555	1.173	1.74434	41	14	0.912443	1.20173	1.31705
tyrosine	0.980028	1.14837	1	0.986371	0.734064	0.386747	0.503793		0.527563	0.548909	1.03076	1.10612	1.6184	1.12418	1.43933	44	14	0.81991	1.05647	1.28851
histidine	0.839809	1.16316	0.556739	2.31642	0.714279	0.483708	0.761859		0.704996	0.968812	0.940642	1.5561	2.02104	1.51815	1.07288	44	14	0.976568	1.25466	1.28477
N1-methyl-4-pyridone-3-carboxamide	1.49816	1.02718	0.823611		0.630125	1.33104	1.09086		0.533408	1.16951	1.97813	1.34572	0.939496	1.394	2.14715	42	13	1.06683	1.3582	1.27312
arginine	0.902451	1.10964	0.908711		0.526444	0.917597	0.719655		1.15086	0.983199	0.960635	0.923041	1.14108	0.978388	1.26839	44	13	0.847416	1.05794	1.24843
orotate	0.805486	4.44898	1.00275	0.728486	0.391543	1.50132	1.1378		1.21352	0.598517	1.05242	1.08391	2.6681	4.32002	1.24647	42	14	1.43091	1.74042	1.21631
N1-methyl-2-pyridone-5-carboxamide	1.41734	0.71068	0.80199	1.43837	0.430091	1.56794	1.29971		0.560997	0.927145	2.19047	1.01224	1.16465	0.979742	2.35285	43	14	1.09516	1.31259	1.19853
2-hydroxyglutarate	0.451563	0.738649	1.48142	1.02624	0.341142	0.704269	0.693198		0.541468	1.23909	0.893792	0.631245	0.593703	1.31615	1.28637	41	14	0.77664	0.92883	1.19596
3-hydroxy-3-methylglutarate	0.688765	0.90855	1.17272	0.796571	0.405917	1.31399	1.63946		1.11716	0.943121	1.11587	0.579349	1.87323	1.20944	1.35341	44	14	0.989423	1.17022	1.18273
3-hydroxyisobutyrate	1.00032	1.75179	1	0.390351	0.682642	1.00751	0.910494		0.868793	0.958807	0.926445	0.746082	1.48349	1.73933	1.10476	44	14	0.963302	1.11824	1.16084
N-acetyl-2-aminoadipate	0.875121	2.12438	1.03755		0.643168	1.56983	1.27589		0.707047	0.857487	1.53531	0.807961	3.18033	1.13139	1.8857	44	13	1.25432	1.4436	1.1509
phosphate	0.955633	1.04205	0.990932	1.08176	0.988075	0.982806	0.999369		1.0067	1.09396	1.07071	1.74147	1.0431	1.03144	1.08104	44	14	1.0058	1.15263	1.14598
isovalerate (i5:0)	1.26365	0.988892	0.525023		0.686345	0.979592	0.883292		0.881086	1.28136	0.714738	0.959275	1.44795	0.835004	1.00197	42	13	0.887799	1.01734	1.14591
trigonelline (N'-methylnicotinate)	0.33834	3.20388	0.0893436		0.776699	0.908536	1.23257		0.823427	0.0650441	0.292505	0.829063	5.77421	0.526339	0.375462	42	13	1.09156	1.24086	1.13678
N-formylmethionine	0.981189	3.29995	0.731425	1.03671	0.441698	1.98465	1.21337		1.02592	0.84405	1.30568	1.03958	2.3701	2.70939	1.64035	44	14	1.38414	1.56215	1.12861
butyrate/isobutyrate (4:0)	1.01242	1.21324	0.48109	0.202289	1.03455	0.695046	0.899192		0.898287	0.881392	0.596391	1.08309	0.882732	0.903871	0.945827	43	14	0.791118	0.884513	1.11806
N-acetylmethionine	1.02656	3.8066	0.81217		0.367825	2.29917	1.30827		1.20644	0.828096	1.42243	1.23496	3.52359	2.53369	1.6308	44	13	1.60343	1.76857	1.10299
1-methyl-5-imidazoleacetate	1.59039	3.35004	1	1.20684	0.760736	1.20382	0.631749		0.872147	0.673749	1.60192	2.01943	2.06048	1.4771	1.93818	43	14	1.39194	1.52043	1.09231
xanthine	0.97007	2.08288	1.15737		0.637932	1.26162	1.19246		1.11748	1.12774	1.13187	1.22217	1.87237	1.44593	1.33755	44	13	1.21706	1.32216	1.08636
lyxonate	0.835781	1.84528	0.660389	0.482155	0.858483	1.05142	0.742766		1.04968	1.18907	0.967485	0.40874	1.24694	1.01064	1.13655	42	14	0.925182	1.0013	1.08227
N-acetylglycine	0.746911	1.63701	0.767427		1.46078	0.937203	0.932438		2.01484	0.485752	0.970809	0.832457	1.27015	1.35543	1.10607	44	13	1.08029	1.14793	1.06261
adenine	0.93734	1.50554	1.52726		1.60876	1.11643	1.51797		1.57311	0.753445	1.47218	1.63063	1.58555	1.10163	2.04213	44	13	1.36888	1.45124	1.06016
5-oxoproline	0.569842	1.13214	0.908386		0.905722	0.936057	0.985804		1.01101	0.567617	0.813154	0.601564	1.62919	1.09354	0.962658	44	13	0.906326	0.954105	1.05272
homostachydrine*	1.03982	2.7841	1	1.4099	0.254517	0.815549	1.36287		3.45529	0.221246	0.433367	0.906228	2.21256	1.35756	0.520565	42	14	1.23811	1.30097	1.05077
N6,N6,N6-trimethyllysine	0.686639	2.88346	0.820236		0.911525	1.0872	0.863171		0.851971	0.644624	1.05873	1.25778	1.56543	1.67881	1.75617	44	13	1.20871	1.25907	1.04167
1-methylnicotinamide	1.24878	0.764402	0.834804	1.39517		0.805027	1.93121		1.03635	0.934045	0.879362	2.1003	0.999075	1.5116	1.00092	44	13	1.16323	1.20881	1.03918
beta-hydroxyisovalerate	0.658118	2.75772	0.634674	0.957574	0.631017	1.22605	1.13334		0.828626	0.970579	1.27288	0.63098	1.10249	1.78506	1.63516	44	14	1.14264	1.17511	1.02842
N-acetyltaurine	0.89359	2.9521	1.18467	1	1.08007	1.01866	0.853432		1.32829	1.2248	1.20522	0.512281	2.37121	1.11415	1.44346	42	14	1.28322	1.3142	1.02414
1-methyl-4-imidazoleacetate	2.06894	1.38036	0.840972	1.99067	0.221857	0.937992	1.25238		1.14201	0.712205	1.31786	1.28109	1.79257	0.932866	1.63294	44	14	1.24188	1.25879	1.01362
N-acetyl-beta-alanine	0.67587	2.0693	1.05604	1.19958	0.817454	0.850653	1.39524		0.936204	1.084	1.03374	0.670508	1.60592	1.52375	1.28044	40	14	1.15202	1.16208	1.00873
glucose	1.13381	1.28634	1		0.825881	1.16588	1.00202		0.930319	1.34713	1.08632	0.782728	1.0555	1.05609	1.26128	44	13	1.06899	1.0742	1.00487
2-piperidinone	0.983007	3.26059	1.24759		2.28763	0.545478	0.478388		3.59089	0.448989	1.63683	0.228192	1.2868	1.03964	1.92139	42	13	1.46711	1.45039	0.988602
sulfate*	0.903324	1.75028	1.02147		0.808365	1.01105	0.88071		0.675335	0.586403	1.08022	1.06464	1.77604	0.761786	1.27991	44	13	1.06253	1.03205	0.971308
mannose	1.13909	1.6367	1.242	2.17668	0.682912	1.20163	0.938009		0.990165	2.40543	1.48879	0.406153	0.824939	0.89845	1.68244	41	14	1.28815	1.24234	0.964439
3-amino-2-piperidone	0.75482	2.15929	1.04143	0.519054	0.516514	1.53997	1.15704		1.0452	0.544223	1.08691	0.660016	1.50613	1.0734	1.38264	43	14	1.0983	1.04265	0.949325
myo-inositol	0.922144	1.26974	0.792156	0.477426	2.1744	0.966442	1.88836		1.09541	1.40362	0.982532	0.701843	1.37883	1.02331	1.14792	44	14	1.21295	1.10478	0.910819
maleate	0.97178	1.37362	1.48395	1.90508	1	2.36183	1.03423		0.533481	0.590488	1.92717	1.06582	2.60242	0.978637	1.52497	44	14	1.44721	1.31757	0.910419
5,6-dihydrouridine	0.337984	2.20977	1.00586		1.23858	1.302	1.18934		0.804062	0.58825	0.574567	1.8675	2.05695	1.1804	0.554067	44	13	1.21392	1.0894	0.89742
glutamine	0.961741	1.44796	0.869605	1.8892	0.982087	0.977331	0.997492		0.94696	0.672757	1.02008	0.515413	1.90112	0.945293	1.24967	44	14	1.16077	1.0359	0.892421
7-methylguanine	0.74992	1.6126	1		0.73098	1.55201	1.28425		1.14435	0.798751	1.15748	0.35568	1.04356	1.03513	1.51084	42	13	1.15496	1.00654	0.871494
4-acetamidobutanoate	1.00292	2.05074	1.89926	1.44351	0.541365	1.27804	1.71271		1.15916	0.584701	1.28531	0.757583	1.61266	1.63239	1.57442	43	14	1.41836	1.22946	0.866816
ethylmalonate	0.645542	1.97368	1.04954	0.870719	1.32971	3.30019	1.95608		1.48978	0.913272	2.13669	0.319511	1.35399	0.868363	2.5102	40	14	1.58935	1.37026	0.862148
2,3-dihydroxy-5-methylthio-4-pentenoate (DMTPA)*	1.03101	2.16389	0.927495	1	1.54246	1.79481	1.71712		1.11312	0.83446	1.20094	1.04392	1.7035	1.37974	1.46014	44	14	1.45383	1.24797	0.858406
N1-methylinosine	0.904823	1.42868	1.48488		0.576328	1.73532	1.05825		0.760393	0.925081	1.06733	0.635636	1.45255	0.964281	1.24378	41	13	1.19805	1.00701	0.84054
aconitate [cis or trans]	1.00093	0.808002	1.37987	0.410846	0.943622	1.07137	1.03489		0.76704	0.457015	1.12335	0.599363	1.00114	0.347604	1.29364	44	14	0.949933	0.79845	0.840533
mannonate*	0.650812	2.62588	1	0.938636	1.92201	1.17116	1.08468		0.834387	2.06919	0.741464	1.02088	1.20263	1.03414	0.937849	42	14	1.34188	1.12008	0.834706
N-acetylthreonine	0.728282	3.29545	0.944733		1.18168	1.3244	0.99663		1.09051	0.65186	0.900487	0.853753	1.8958	1.78779	1.06407	44	13	1.41186	1.17775	0.834184
1,5-anhydroglucitol (1,5-AG)	0.59596	1.67867	0.926321	0.0738313	0.503033	0.883338	0.796286		0.203214	0.0391407	0.956914	0.41645	0.620265	1.10326	1.16479	44	14	0.779634	0.643434	0.825302
N-acetylalanine	0.886968	2.86787	1	0.783527	0.92638	2.23316	1.35717		1.15906	0.719419	0.999277	0.723438	1.6738	1.72318	1.29643	42	14	1.43644	1.18494	0.824916
levetiracetam	1.42452	1.29947	1.37693	1.9367	1.29669	2.05131	0.612785		1.41426	1.07423	1.20468	1	1	1.13149	1.36357	41	14	1.42834	1.16975	0.818955
glycerate	0.987984	1.81129	0.615776	1	1.50155	1.29951	1.0968		1.31754	0.929926	0.948805	0.399586	0.945763	1.06156	1.10757	44	14	1.18756	0.958678	0.807268
2-methylcitrate/homocitrate	1.0497	2.29892		0.151535	1.83091	1.92751	1.5731		1.37718	1.26699	1.14699	0.828132	0.871322	1.27639	1.41482	43	13	1.47194	1.16883	0.794074
N-acetylasparagine	1.11262	2.11928	0.850186	1.90117	1.52608	1.60762	1.18622		1.55129	0.651761	1.09585	0.619112	1.08616	1.9087	1.23058	43	14	1.47188	1.16335	0.790382
3-(4-hydroxyphenyl)lactate	0.677756	1.60381	1.6403	1.90419	0.603357	1.32312	0.909449		0.618133	0.350822	0.892308	1.00173	1.85284	0.926633	1.12757	44	14	1.23743	0.967149	0.781581
1-ribosyl-imidazoleacetate*	1.01641	1.97438	0.943407		0.826643	1.0368	2.18978		1.40798	0.438706	0.777574	0.893669	1.57985	1.42928	0.710644	40	13	1.33124	1.03396	0.776688
glutarylcarnitine (C5-DC)	1.19111	1.85387	1.99433		0.955936	0.872474	1.03646		0.695976	0.674646	0.568471	1.58815	1.46457	1.37916	0.752135	40	13	1.31736	1.01759	0.772442
caproate (6:0)	0.735864	0.682945	0.817923	1.70992	1.27976	2.62504	0.862257		0.751316	1.0044	1.00418	0.910347	1.02008	1.028	0.99051	43	14	1.24482	0.958405	0.769917
N-acetylglucosamine/N-acetylgalactosamine	0.634349	1.56054	1.43666	1.15869	1.19494	1.197	1.38642		1.14723	0.480547	0.839122	0.73506	0.993201	1.20401	1.00482	42	14	1.22408	0.914856	0.74738
creatinine	0.877906	1.64313	1.05946	1.82581	1.14036	1.53578	1.39171		1.05049	0.674106	1.00268	0.617157	1.23443	1.27856	1.19826	44	14	1.35345	1.00795	0.74473
citrate	0.778609	1.00017	1.46621		1.52745	1.03949	1.5088		0.928915	0.618989	1.17393	0.322397	1.3209	0.580075	1.41405	44	13	1.22012	0.908465	0.744568
pseudouridine	0.354337	3.15263	1	0.658193	1.24371	1.36425	1.18582		0.856588	0.628084	0.554498	1.08091	1.73873	1.14909	0.600151	44	14	1.27985	0.944008	0.737594
N-acetylglutamine	1.11662	2.43872	1	0.70495	1.86729	1.82362	2.0284		1.51529	0.903844	1.27398	0.496944	0.885996	1.68133	1.3005	44	14	1.56851	1.15113	0.733896
urea	1.12015	4.92244	0.682291	0.60212	1.65004	1.58412	0.89779		0.765225	0.613113	1.68173	0.769405	1.62154	0.768264	2.14775	44	14	1.63699	1.19529	0.730175
N-acetylhistidine	0.763097	3.25237	6.6445	0.00865681	1.03144	1.59564	3.90806		1.29536	0.622797	0.796855	0.285257	5.96271	2.65885	0.919349	44	14	2.45768	1.7916	0.728979
N6-methyllysine	1.21743	0.340649	7.18047		0.793876	2.52048	4.87848		2.09418	1.00594	0.330995	7.19076	2.87898	0.388225	0.436675	41	13	2.8219	2.04654	0.725234
choline	0.709339	1.65654	0.988887	8.42508	0.45834	1.0949	1.16458		0.827522	1.26875	1.01008	2.47481	1.72665	1.69261	1.29547	44	14	2.0711	1.47084	0.710176
N-acetylserine	0.915879	2.92553	0.980045		1.66894	2.40638	2.00179		1.38748	0.728537	1.06794	0.621812	1.74971	2.25071	1.2054	44	13	1.81643	1.28737	0.708736
alpha-hydroxyisovalerate	0.570114	4.92403	1.03696		1.03087	1.36319	0.696943		0.804894	1.6348	0.894345	1.74497	0.736778	0.998894	1.0976	44	13	1.60369	1.13033	0.70483
N-acetylneuraminate	0.946322	4.06514	1	1.18747	2.82104	2.24556	2.52022		1.61114	1.15541	0.816186	0.993638	1.59121	3.16407	0.927143	43	14	2.11225	1.46554	0.693831
threonate	0.503966	2.34697	0.119504	0.94217	1.81797	1.54882	0.916217		1.56899	0.896166	0.355326	0.235439	1.04149	1.01555	0.466489	44	14	1.1708	0.797065	0.680785
3-ureidopropionate	1.25082	2.75065	0.714472	0.885225	0.971633	4.62019	3.67352		3.08112	1.28998	0.722919	1.08916	1.19091	1.89774	0.731364	40	14	2.12379	1.42903	0.672868
fructose	1.26736	1.96928	1.05683	1.08374	1.87502	1.7102	1.62457		0.823941	1.15491	1.27567	0.363333	1.14209	0.81622	1.4695	41	14	1.51243	1.00652	0.665501
arabonate/xylonate	0.686025	3.10917	0.819186	0.564435	4.51481	2.85463	1.69164		2.00189	0.702683	1.26282	0.33659	2.36972	1.29869	1.46526	43	14	2.03427	1.34824	0.662761
succinylcarnitine (C4-DC)	0.817536	4.1706	1.55042	1.10886	2.34404	2.43068	1.84892		1.26558	0.763783	0.981307	1.39929	1.65657	1.99338	1.32137	44	14	2.03872	1.34018	0.657364
erythronate*	0.92157	1.93802	1.22447	0.969136	1.86418	1.75732	1.728		1.06467	0.564971	1.08501	0.509504	0.986477	1.31282	1.24631	44	14	1.4861	0.967109	0.65077
cytidine	0.37761	3.4891	0.768211	0.983154	2.7704	2.62196	3.72226		1.95006	2.09487	0.430376	0.549614	4.01468	0.194389	0.268943	43	14	2.10467	1.35756	0.645024
oxalate (ethanedioate)	0.498939	2.44944	0.0822734	1	1.68145	1.53587	0.763524		1.46313	0.697896	0.330428	0.289223	0.965625	0.997734	0.388136	44	14	1.1445	0.733168	0.640601
arabitol/xylitol	0.838973	2.25534	1.01869	0.822853	3.09772	2.15915	2.25984		1.44814	0.736086	1.00787	0.60003	1.33078	1.67051	1.14892	41	14	1.77894	1.13462	0.637806
N-acetyl-3-methylhistidine*	1.36284	3.29955	5.55127	0.981582	1.02874	3.19449	0.947125		1.05081	0.341406	1.52934	0.210632	3.48065	1.82721	1.86291	42	14	2.33794	1.47185	0.62955
N-acetylputrescine	0.423062	1.91577	2.88467	1.64695	1.00475	0.747837	1.38878		0.610217	0.448581	0.541406	0.355649	2.19356	1.24485	0.764266	44	14	1.43026	0.87979	0.615125
ribonate	0.870267	2.68318	1.12198	0.860899	3.21794	2.70841	1.96991		1.33732	0.728209	1.20163	0.467887	1.3671	1.35578	1.41697	44	14	1.91894	1.12499	0.586254
2-O-methylascorbic acid	1.01747	3.03621	1.00731	1.8429	2.33905	2.41677	2.36286		1.28938	0.747952	0.966491	0.700669	1.50993	1.64587	1.12185	44	14	2.00322	1.14031	0.569235
2R,3R-dihydroxybutyrate	0.630949	2.58052	1.10537	1.96392	1.10567	1.13818	1.57955		0.714299	0.282206	0.891863	0.627958	1.46711	0.528228	1.00523	41	14	1.44345	0.788127	0.546001
2S,3R-dihydroxybutyrate	0.795525	5.68518	1	1.15237	1.04111	0.930463	0.923506		0.543062	0.865251	0.771674	1.20127	0.918048	0.966858	0.801345	44	14	1.64688	0.866787	0.52632
N,N,N-trimethyl-alanylproline betaine (TMAP)	0.61871	4.62169	1.05829	4.19728	1.33051	0.72143	0.856633		0.477667	0.26189	0.683499	1.94995	1.83387	0.87925	0.887976	41	14	1.91494	0.9963	0.520279
stachydrine	0.941078	0.122024	3.07119		0.729825	0.14071	4.60336		2.19702	0.0229537	0.169952	0.990227	0.29966	0.0669345	0.227268	44	13	1.60137	0.567716	0.35452
benzoate	1.04649	2.41206	1.03484	1.34967	0.79545	13.2142	0.975514		1.12131	0.81648	0.891135	1.14671	1.03273	0.973139	0.97514	44	14	2.97546	0.993807	0.334001

## Sheet: Bloody vs. clean (paired)
	1	1
	Norm	Norm
	MAYO-03675	MAYO-03676
	18A	18B
	CSF	CSF
CHEMICAL_NAME	100	100	18B/18A
Heme	0.0220695	1.90993	86.5415
2-hydroxyglutarate		0.0626156
glycerol 3-phosphate		0.325431
glycerophosphoglycerol		0.656521
guanidinoacetate		0.532628
glutamate	0.15647	3.2299	20.6423
aspartate	0.271013	5.33415	19.6823
adenosine	0.630676	5.63331	8.93218
spermidine	0.240357	1.94996	8.11279
proline	0.309854	1.80908	5.83847
p-cresol sulfate	0.352759	1.91254	5.42168
guanosine	0.373472	1.5492	4.14811
deoxycarnitine	0.479009	1.54397	3.22326
glycerophosphoethanolamine	0.186396	0.600384	3.22101
caproate (6:0)	0.826114	2.63922	3.19474
imidazole lactate	0.25265	0.758553	3.00239
thioproline	0.184018	0.533558	2.89948
AMP	0.280098	0.797517	2.84728
cystathionine	0.0941706	0.25747	2.73408
taurine	0.496965	1.35456	2.72566
glycerophosphorylcholine (GPC)	0.194595	0.510672	2.62428
allantoin	0.79009	1.87244	2.36991
dimethylglycine	0.599671	1.35519	2.2599
glycine	0.419028	0.908156	2.16729
inosine	0.662371	1.35078	2.03931
mannitol/sorbitol	5.42697	10.6131	1.95562
triethanolamine	0.829482	1.61384	1.9456
acetylcarnitine (C2)	0.55633	1.06584	1.91584
nicotinamide	1	1.87598	1.87598
3-hydroxybutyrate (BHBA)	1.94149	3.4252	1.76422
pyruvate	0.576049	1.01086	1.75481
phenol sulfate	3.25296	5.56419	1.7105
carnitine	0.68335	1.10465	1.61652
choline	0.848924	1.36351	1.60616
1-methyl-5-imidazoleacetate	1.65047	2.58449	1.56591
N-acetyl-aspartyl-glutamate (NAAG)	1.628	2.49827	1.53457
fumarate	0.123334	0.188884	1.53149
trigonelline (N'-methylnicotinate)	0.154759	0.235426	1.52125
glutamine_degradant*	0.69788	1	1.43291
methionine	0.881796	1.17258	1.32976
ornithine	0.879611	1.14635	1.30325
isoleucine	1.17752	1.51084	1.28306
2-piperidinone	0.398704	0.507955	1.27402
cytidine	1.04437	1.30286	1.2475
uridine	1.35431	1.67439	1.23635
ergothioneine	2.71702	3.30147	1.21511
glycerol	1.23205	1.4793	1.20068
betaine	0.631456	0.752729	1.19205
propionylcarnitine (C3)	0.677806	0.804024	1.18622
histidine	0.856967	1	1.16691
N-acetylmethionine	1.01985	1.18997	1.16681
N1-methylinosine	0.728837	0.85024	1.16657
valine	1.12169	1.30728	1.16546
alanine	0.859913	1	1.16291
citrulline	1.08149	1.2419	1.14833
homocarnosine	0.567948	0.649929	1.14435
leucine	1.18785	1.3586	1.14374
alpha-ketoglutarate	0.0814061	0.0930837	1.14345
N-formylmethionine	1.01255	1.15209	1.13781
3-hydroxyisobutyrate	0.880152	0.999464	1.13556
maleate	0.67094	0.758912	1.13112
aconitate [cis or trans]	0.984278	1.09923	1.11679
tryptophan	0.612193	0.678685	1.10861
lysine	1	1.10738	1.10738
stachydrine	0.0531552	0.0586254	1.10291
urate	1.01822	1.12081	1.10076
N,N,N-trimethyl-5-aminovalerate	0.778556	0.8546	1.09767
N-acetyl-2-aminoadipate	0.749074	0.818598	1.09281
hypoxanthine	1.11344	1.21109	1.08769
N6-methyllysine	1	1.06722	1.06722
creatine	0.901982	0.954564	1.0583
asparagine	1	1.05227	1.05227
phenylalanine	0.950994	0.987684	1.03858
phosphate	0.963243	1	1.03816
gamma-glutamylglutamine	0.714734	0.741933	1.03806
7-methylguanine	1.00005	1.0305	1.03044
cysteine	0.791958	0.815073	1.02919
arginine	0.754637	0.771116	1.02184
N-acetylglycine	1.20048	1.21913	1.01553
N-acetylglutamine	1.2983	1.31075	1.00959
2S,3R-dihydroxybutyrate	1.42366	1.43622	1.00882
3-ureidopropionate	1.97359	1.98933	1.00798
adenine	0.8458	0.852152	1.00751
N-acetylthreonine	1.22307	1.2282	1.00419
benzoate	0.667518	0.669202	1.00252
1,5-anhydroglucitol (1,5-AG)	0.850832	0.84741	0.995978
gluconate	1.00465	1	0.995376
1-ribosyl-imidazoleacetate	1.36067	1.33834	0.983589
3-methyl-2-oxobutyrate	0.975543	0.95425	0.978174
N-acetyl-3-methylhistidine*	1.02407	1	0.976499
butyrate/isobutyrate (4:0)	1.0214	0.996933	0.976044
mannose	1.04721	1.0208	0.974779
5,6-dihydrouridine	1.2665	1.23231	0.973006
sulfate*	0.952124	0.926175	0.972747
tyrosine	0.998843	0.971169	0.972294
lyxonate	1.521	1.47119	0.967256
creatinine	1.10937	1.06907	0.963679
glucose	0.99221	0.953765	0.961253
3-amino-2-piperidone	1.28036	1.23065	0.961171
N6,N6,N6-trimethyllysine	1.46406	1.40639	0.960614
1-methyl-5-imidazolelactate	0.817961	0.78062	0.954348
2,3-dihydroxy-5-methylthio-4-pentenoate (DMTPA)	1.08285	1.02682	0.948253
N,N,N-trimethyl-alanylproline betaine (TMAP)	1.02792	0.967971	0.94168
mannonate*	1.51015	1.42178	0.941483
myo-inositol	0.978569	0.918876	0.939
N1-methyl-2-pyridone-5-carboxamide	1.1824	1.11008	0.938836
arabitol/xylitol	1.13538	1.06107	0.934544
ethylmalonate	0.905177	0.844341	0.93279
threonine	1.12917	1.04989	0.929784
2R,3R-dihydroxybutyrate	1.37835	1.27935	0.928176
xanthine	0.841234	0.779526	0.926645
N-acetylhistidine	0.518605	0.479707	0.924996
N-acetyltaurine	1.33274	1.22854	0.921813
fructose	1.09263	1.00284	0.91782
malate	0.128928	0.118158	0.916463
1-methyl-4-imidazoleacetate	0.586757	0.534601	0.911112
pseudouridine	1.43595	1.3063	0.909708
erythronate*	1.25358	1.13306	0.903858
N-acetylalanine	1.19748	1.08195	0.903517
alpha-hydroxyisovalerate	1.11262	1	0.898777
N-acetylasparagine	1.47099	1.32061	0.897768
urea	1.45816	1.30496	0.894939
5-oxoproline	1.11158	0.993467	0.893742
N-acetylglutamate	0.427374	0.381585	0.89286
serine	0.951036	0.849033	0.892745
homostachydrine*	0.80831	0.718714	0.889156
ribonate	1.12624	1	0.88791
2-O-methylascorbic acid	1.35656	1.19596	0.88161
N-acetylputrescine	1	0.881585	0.881585
N-acetylserine	1.18641	1.04567	0.881375
glutamine	1.14292	1	0.874949
N-acetylglucosamine/N-acetylgalactosamine	1.10687	0.964238	0.871142
citrate	1.49224	1.28888	0.863719
N1-methyl-4-pyridone-3-carboxamide	1.2587	1.08541	0.862329
beta-hydroxyisovalerate	1.27198	1.09581	0.861497
succinylcarnitine (C4-DC)	0.899352	0.77437	0.861031
4-acetamidobutanoate	0.953804	0.810841	0.850112
N-acetylneuraminate	1.66368	1.41024	0.847663
lactate	0.792967	0.665822	0.839659
arabonate/xylonate	1.19989	1	0.833408
N-acetyl-beta-alanine	1	0.825754	0.825754
trimethylamine N-oxide	1.99033	1.63064	0.819278
oxalate (ethanedioate)	1.12362	0.918255	0.817228
glutarylcarnitine (C5-DC)	1.16724	0.932756	0.799111
orotate	1.27506	1	0.784277
1-methylnicotinamide	1.04973	0.814354	0.775771
threonate	1.00246	0.771349	0.769458
3-hydroxy-3-methylglutarate	0.603996	0.456536	0.755859
N-acetylaspartate (NAA)	0.161287	0.119276	0.739528
glycerate	1.18189	0.871389	0.737287
anthranilate	1.40858	1	0.709933
succinate	0.527267	0.360882	0.684438

## Sheet: Figure 1C-D
Oligo2				Oligo31				Astro4-mut1				GBMWT1				GBMWT2				H3K27M-Astro4-WT				Astro4-mut3				GBMWT3				GBMWT4				Oligo32				MolecGBMWT				Oligo33				GemAstro3-mut
NE	NE	NE		NE	NE	Margin		E	NE	BAT		E	NE	BAT		E	NE	BAT		E	NE	BAT		E	NE	BAT		E	NE	BAT		E	NE	BAT		NE	NE	BAT		NE	NE	BAT		NE	NE	BAT		NE	NE
2.46618	2.44198	3.10595		3.7446	4.20792	1.35465		1	58.5833	0.214703		0.312302	0.071298	0.097428		0.134157	0.135278	0.063702		3.60396	1.88299	1		1.87129	22.6068	0.429802		0.690411	0.316002	0.328745		1.0252	0.05	0.05		1.84972	1.71569	0.547852		0.219258	0.378492	0.05		8.73311	1.07267	0.29561		30.3365	28.3072
	E= enhancing
	NE= non-enhancing
	BAT = brain
[truncated: 6 more columns]

## Sheet: Figure 3
E vs. B (3ai)	PLOT_NAME	3 X/Z	6 X/Z	20B X/Y	112 X/Z	124 X/Z	63 X/Z	1 X/Z	46 X/Z	68 X/Z	E vs. NE	PLOT_NAME	3Y/3X	6Y/6X	112Y/X	124Y/X	63Y/X	1Y/1X	46Y/X	NE vs. B	PLOT_NAME	3 Y/Z	6 Y/Z	112 Y/Z	124 Y/Z	63 Y/Z	1 Y/Z	46 Y/Z
	guanidinoacetate	18	1	1	1	1	1	1	1	1		proline	142	152	146	144	148	117	152		glycerophosphoglycerol	24	18	1	2	37	35	6		Values are ranks.
	proline	20	6	7	17	8	16	2	7	3		dimethylglycine	145	143	141	128	154	145	142		glycerophosphorylcholine (GPC)	15	3	7	20	10	39	43
	carnitine	33	4	15	7	17	9	31	3	12		deoxycarnitine	135	154	126	143	132	151	155		ergothioneine	20	20	11	39	17	30	17
	N6-methyllysine	6	9	3	5	46	47	12	20	2		asparagine	133	140	143	138	140	137	149		phosphoethanolamine (PE)	1	8	9	10	105	8	26
	asparagine	34	18	6	29	27	28	3	9	4		N6-methyllysine	153	149	147	148	136	103	134		malate	89	10	70	28	41	16	10
	valine	13	20	25	19	38	17	7	15	5		valine	143	142	139	122	142	133	135		guanidinoacetate	141	28	17	58	18	1	1
	acetylcarnitine (C2)	11	11	21	2	5	3	50	29	31		allantoin	104	155	140	148	155	128	122		acetylcarnitine (C2)	150	14	8	40	11	36	11
	deoxycarnitine	39	1	11	35	24	25	9	2	19		imidazole lactate	91	147	148	146	149	144	125		1-methyl-5-imidazolelactate	23	7	38	36	3	160	8
	cystathionine	7	16	101	16	3	2	1	1	22		tyrosine	151	139	133	131	125	126	140		glycerol 3-phosphate	110	16	6	14	23	57	57
	propionylcarnitine (C3)	9	3	18	11	12	4	73	12	28		carnitine	149	134	137	139	113	121	150		guanine	18	21	137	49	59	14	2
	tyrosine	19	15	20	43	26	31	4	18	8		propionylcarnitine (C3)	158	146	149	135	145	60	132		glycerophosphoethanolamine	16	17	47	16	9	126	69
	dimethylglycine	67	10	2	4	23	46	23	8	6		alanine	124	144	129	105	121	142	156		methionine	44	32	3	79	95	26	27
	methionine	41	34	36	1	30	14	10	13	10		guanidinoacetate	152	157	150	147	157	19	120		carnitine	140	19	35	53	20	74	7
	alanine	62	12	12	28	15	39	6	5	20		methionine	97	92	144	132	152	134	144		trigonelline (N'-methylnicotinate)	154	51	23	44	1	67	12
	urate	54	17	9	9	53	23	30	17	17		urate	122	131	118	111	143	139	130		fumarate	109	12	114	25	44	24	35
	imidazole lactate	70	24	16	39	16	6	27	37	1		phenylalanine	113	127	128	120	127	132	138		gamma-glutamylglutamine	8	30	22	42	25	132	104
	N1-methyl-2-pyridone-5-carboxamide	12	46	13	3	116	34	13	4	1		lysine	85	118	125	133	130	150	143		1-methylnicotinamide	93	2	132	90	29	19	5
	histidine	26	27	27	20	41	41	18	28	16		N1-methyl-2-pyridone-5-carboxamide	64	124	135	99	153	155	153		betaine	25	27	60	96	129	10	52
	phenylalanine	30	26	37	22	42	42	22	24	9		leucine	109	111	122	117	133	138	136		glycine	62	96	152	43	35	7	4
	N,N,N-trimethyl-5-aminovalerate	5	14	32	41	28	35	49	26	37		citrulline	136	67	145	136	135	106	139		histidine	35	69	43	55	82	37	82
	threonine	31	29	29	52	43	27	14	30	13		tryptophan	128	120	132	123	111	124	121		thioproline	144	68	55	11	12	69	44
	leucine	22	38	42	30	47	44	17	23	15		acetylcarnitine (C2)	157	105	138	145	144	61	100		1-methyl-5-imidazoleacetate	84	82	91	59	4	31	58
	lysine	66	31	17	38	31	57	11	16	11		threonine	141	132	116	108	117	108	128		2-hydroxyglutarate	136	33	108		64	2	9
	tryptophan	23	36	30	32	45	45	21	42	7		histidine	111	126	119	101	129	116	141		N-acetylmethionine	37	15	15	112	118	63	53
	allantoin	79	7	8	6	63	15	47	39	18		isoleucine	106	108	121	107	131	131	133		phosphate	146	6	34	7	21	120	80
	glycine	48	116	14	54	9	5	8	6	29		N,N,N-trimethyl-5-aminovalerate	156	116	106	126	114	87	126		taurine	101	84	48	27	13	96	45
	3-methyl-2-oxobutyrate	25	39	34	10	64	52	26	44	1		glycine	99	59	142	142	146	96	145		cystathionine	160	4	16	8	5	65	158
	3-hydroxybutyrate (BHBA)	82	61	19	12	33	12	5	60	23		3-methyl-2-oxobutyrate	19	151	151	148	137	107	116		creatine	115	37	29	19	22	99	95
	isoleucine	32	40	41	34	49	49	19	22	24		hydroxyproline	148	135	115	72	124	114	118		alpha-ketoglutarate	43	75	123	116	38	6	25
	trigonelline (N'-methylnicotinate)	51	8	23	8	57	1	81	45	44		arginine	82	104	117	116	123	135	137		N,N,N-trimethyl-5-aminovalerate	132	26	76	64	48	66	18
	hydroxyproline	83	25	43	31	35	8	52	48	1		ornithine	56	99	134	129	119	127	147		urate	103	42	12	83	94	85	21
	guanine	4	85	5	71	88	13	37	1	41		serine	138	100	127	127	86	104	127		spermidine	159	5	150	1	6	75	47
	glutamine_degradant*	49	19	35	26	39	21	35	89	38		p-cresol sulfate	144	125	80	121	150	109	79		succinate	148	24	28	13	128	21	83
	p-cresol sulfate	58	22	48	18	44	38	44	72	14		3-hydroxybutyrate (BHBA)	78	93	136	97	151	125	124		deoxycarnitine	123	1	134	85	69	32	3
	gamma-glutamylglutamine	3	21	75	15	51	22	117	38	35		phenol sulfate	108	128	124	124	141	95	77		N-acetylglutamate	79	47	52	31	67	105	66
	arginine	63	28	39	74	59	67	24	19	21		glutamine_degradant*	92	130	98	113	106	130	111		N,N,N-trimethyl-alanylproline betaine (TMAP)	145	61	45	84	53	45	16
	taurine	38	45	108	24	7	19	66	40	47		N1-methyl-4-pyridone-3-carboxamide	46	94	120	95	138	136	148		cysteine	125	13	72	15	19	94	113
	serine	69	50	33	75	36	50	29	49	30		taurine	125	109	111	125	74	98	110		nicotinamide	85	50	93	35	47	121	22
	citrulline	10	86	47	134	61	7	25	27	27		butyrate/isobutyrate (4:0)	34	158	103	130	116	147	64		propionylcarnitine (C3)	157	23	144	41	16	58	15
	ornithine	71	84	24	64	50	68	20	11	33		trigonelline (N'-methylnicotinate)	154	148	130	61	122	63	60		glutamine_degradant*	50	46	31	62	31	92	144
	thioproline	36	48	65	63	4	11	121	34	57		N6,N6,N6-trimethyllysine	75	153	86	114	98	88	114		citrate	58	22	147	77	7	27	119
	2-hydroxyglutarate	21	47	68	48		53	15	104	36		N,N,N-trimethyl-alanylproline betaine (TMAP)	121	121	104	100	104	85	86		cytidine	28	49	50	47	130	125	28
	N6,N6,N6-trimethyllysine	61	5	40	67	97	71	39	31	34		N-acetylglycine	43	113	105	134	126	91	105		proline	116	63	133	46	76	4	20
	phenol sulfate	86	33	44	14	68	26	70	75	32		2-piperidinone	70	83	151	148	69	90	90		leucine	31	62	110	72	100	49	39
	N-acetylputrescine	52	13	57	57	58	29	54	100	40		isovalerate (C5)	76	158	65	112	105	100	85		phenylalanine	46	66	113	69	78	50	49
	glycerophosphorylcholine (GPC)	2	51	95	37	2	30	99	43	112		glycerol	160	73	75	50	75	153	115		valine	95	76	120	67	70	20	24
	stachydrine	72	79	38	25	60	36	71	62	46		1,5-anhydroglucitol (1,5-AG)	28	122	102	119	108	115	106		isoleucine	36	64	122	66	110	46	29
	3-hydroxyisobutyrate	64	32	26	13	107	76	67	97	26		7-methylguanine	103	119	76	148	62	84	104		alanine	122	59	124	30	57	22	59
	betaine	17	92	73	27	89	37	51	95	42		N-acetylputrescine	155	150	113	140	95	4	31		phosphocholine	68	11	63	18	30	136	149
	N,N,N-trimethyl-alanylproline betaine (TMAP)	100	30	153	33	62	48	38	35	25		gamma-glutamylglutamine	98	115	112	65	87	74	129		inosine	94	71	10	23	49	156	79
	N-acetylglycine	107	44	45	42	83	55	40	58	50		3-hydroxyisobutyrate	83	137	131	86	96	64	82		aconitate [cis or trans]	99	9	139	68	15	23	134
	alpha-hydroxyisovalerate	73	53	28	46	105	74	61	50	48		thioproline	150	95	87	104	88	35	119		azelate (C9-DC)	11	126	20	57	2	122	150
	pyruvate	56	56	88	21	100	84	36	64	39		caproate (6:0)	35	158	84	115	79	143	61		hypoxanthine	80	43	32	34	84	150	65
	malate	15	80	54	101	19	24	108	54	104		AMP	140	88	151	54	10	77	154		beta-alanine	127	39	27	24	58	115	98
	choline	75	43	97	36	56	77	63	55	79		stachydrine	102	76	123	118	118	73	63		dimethylglycine	149	36	21	54	155	61	13
	glutamine	47	42	83	65	71	60	97	71	49		pyruvate	24	145	114	74	97	122	93		3-hydroxybutyrate (BHBA)	81	101	57	45	72	13	122
	1,5-anhydroglucitol (1,5-AG)	104	54	63	44	95	96	41	67	43		glutarylcarnitine (C5-DC)	160	65	79	103	158	72	32		1-methyl-4-imidazoleacetate	22	31	73	93	103	129	41
	levetiracetam	99	60	64	45	120	90	32	56	45		choline	65	133	99	53	107	118	91		3-(4-hydroxyphenyl)lactate (HPLA)	129	29	42	115	124	17	46
	citrate	29	101	10	130	101	18	48	107	68		glutamine	95	114	91	76	94	83	103		N6,N6,N6-trimethyllysine	30	108	69	131	90	51	23
	butyrate/isobutyrate (4:0)	135	35	53	40	93	88	58	63	72		alpha-hydroxyisovalerate	66	97	93	91	103	92	113		tyrosine	137	54	148	63	61	11	37
	1-methylnicotinamide	76	2	4	133	74	20	113	102	120		benzoate	33	129	74	87	85	152	95		guanosine	29	141	13	21	66	141	102
	trimethylamine N-oxide	126	58	59	55	90	73	79	53	62		guanine	129	46	101	29	139	51	151		N-acetyl-2-aminoadipate	120	40	36	94	54	76	97
	phosphoethanolamine (PE)	8	111	102	89	6	119	56	21	145		levetiracetam	25	117	97	88	115	111	92		stachydrine	97	73	107	88	52	68	34
	2S,3R-dihydroxybutyrate	108	69	49	77	102	94	43	68	59		spermidine	159	7	151	137	7	31	146		xanthine	91	44	53	51	74	106	105
	urea	111	66	71	60	117	86	55	59	53		heptanoate (7:0)	20	158	67	98	78	141	75		threonine	117	87	138	61	45	28	51
	alpha-ketoglutarate	42	62	98	108	86	32	85	94	77		homostachydrine*	112	53	151	67	110	57	78		citrulline	72	65	157	106	34	40	55
	1-methyl-5-imidazoleacetate	89	37	55	58	85	154	53	101	58		2-hydroxyglutarate	147	79	108	148	109	3	22		asparagine	108	58	143	80	99	12	31
	ergothioneine	55	68	122	51	40	59	101	41	153		trimethylamine N-oxide	74	102	94	82	89	79	94		uridine	113	138	19	37	68	111	48
	7-methylguanine	95	41	80	109	148	64	45	57	60		oxalate (ethanedioate)	49	81	69	73	101	148	88		lysine	51	60	135	81	131	38	42
	N1-methyl-4-pyridone-3-carboxamide	74	76	31	151	114	56	34	10	153		2R,3R-dihydroxybutyrate	84	61	151	7	134	89	71		N1-methyl-2-pyridone-5-carboxamide	5	123	14	148	145	89	14
	oxalate (ethanedioate)	68	88	67	79	125	63	77	52	80		urea	36	101	92	64	93	102	108		N1-methyl-4-pyridone-3-carboxamide	17	117	2	136	144	93	33
	fumarate	44	81	70	151	13	58	110	76	99		N1-methylinosine	47	47	151	148	30	157	12		arginine	45	35	149	87	127	62	38
	5-oxoproline	60	106	62	53	91	98	91	86	56		2S,3R-dihydroxybutyrate	37	87	85	63	100	119	98		tryptophan	87	72	141	76	55	44	70
	cysteine	24	98	109	94	11	51	136	74	110		mannose	7	70	107	148	83	123	41		3-hydroxy-3-methylglutarate	133	67	97	60	42	33	115
	beta-alanine	101	108	94	23	18	121	102	66	81		adenosine	126	156	19	4	57	55	157		choline	34	132	51	38	117	117	60
	nicotinamide	28	119	118	99	22	123	93	32	100		1-ribosyl-imidazoleacetate	22	84	151	148	47	66	55		glutarylcarnitine (C5-DC)	162	38	71	4	161	84	32
	1-methyl-5-imidazolelactate	27	57	76	50	52	154	157	114	54		N-acetyl-3-methylhistidine*	114	136	151	148	16	5	3		gluconate	33	53	54	127	81	116	90
	homostachydrine*	40	126	77	49	78	66	90	69	153		betaine	107	45	110	81	147	34	47		adenine	158	137	4	9	50	142	54
	uridine	129	74	125	56	34	89	112	46	84		ethylmalonate	88	107	151	148	23	33	15		N-acetylputrescine	155	85	136	125	32	3	19
	aconitate [cis or trans]	57	124	22	126	87	61	62	122	94		5-oxoproline	87	63	90	68	92	82	83		N6-methyllysine	121	57	62	154	115	18	30
	phosphocholine	50	132	100	91	10	62	118	84	109		N-acetyl-beta-alanine	58	75	62	148	158	41	20		alpha-hydroxyisovalerate	32	81	64	124	107	81	74
	sulfate*	132	96	52	47	99	83	88	111	52		cystathionine	160	64	109	90	50	6			p-cresol sulfate	143	52	5	74	133	91	72
	isovalerate (C5)	118	160	61	59	81	103	46	70	69		fumarate	127	32	151	93	81	16	53		hydroxyproline	156	77	88	33	27	103	89
	mannitol/sorbitol	35	139	137	88	143	10	16	143	63		uridine	59	112	68	85	66	65	96		glutamate	138	145	18	6	8	157	103
	spermidine	1	113	110	151	148	40	125	14	76		nicotinamide	123	42	57	102	18	93	112		N-formylmethionine	27	105	33	139	157	25	99
	3-(4-hydroxyphenyl)lactate (HPLA)	43	112	50	66	106	106	105	132	66		N-acetylalanine	38	71	46	148	158	46	36		glycerate	39	56	49	99	77	149	124
	1-methyl-4-imidazoleacetate	122	49	81	110	108	126	74	61	65		glycerophosphoglycerol	116	50	151	52	77	29	68		succinylcarnitine (C4-DC)	134	25	83	103	33	128	87
	benzoate	116	107	86	100	65	97	60	83	82		1-methyl-5-imidazolelactate	93	28	89	58	91	157	14		ornithine	19	136	155	89	113	42	40
	caproate (6:0)	128	83	72	87	79	114	68	90	78		beta-alanine	101	44	100	78	24	80	101		myo-inositol	13	48	151	50	39	144	152
	mannose	81	64	112	61	148	137	33	116	51		mannitol/sorbitol	118	29	63	10	156	129	21		3-hydroxyisobutyrate	47	115	41	117	104	48	127
	glycerophosphoglycerol	14	77	123	151	148	54	104	33	106		anthranilate	52	78	72	45	42	146	89		oxalate (ethanedioate)	14	106	61	142	80	146	50
	pseudouridine	105	71	60	81	119	113	82	106	73		1-methyl-5-imidazoleacetate	73	123	95	39	90	56	45		5,6-dihydrouridine	61	118	81	118	71	59	92
	cytidine	123	70	85	70	72	130	119	47	96		glycerophosphorylcholine (GPC)	130	26	51	141	41	32	97		glutamine	52	88	99	73	62	118	109
	glycerol 3-phosphate	65	123	126	117	75	43	106	36	122		triethanolamine	63	10	58	13	112	154	107		2R,3R-dihydroxybutyrate	92	80		32	152	83	77
	2-piperidinone	85	75	82	151	54	125	57	73	114		maleate	48	89	60	51	68	105	87		sulfate*	56	130	25	65	60	130	136
	creatine	90	118	119	72	25	70	127	99	107		alpha-ketoglutarate	96	85	70	106	102	8	37		N-acetylglycine	54	90	77	137	109	54	84
	heptanoate (7:0)	146	95	66	90	84	116	69	79	83		phosphocholine	105	8	52	92	46	76	117		pyruvate	6	152	56	100	123	90	78
	succinate	133	91	79	127	29	105	84	93	102		malate	134	27	50	96	120	14	51		7-methylguanine	124	91	131		36	56	81
	glycerophosphoethanolamine	37	133	149	131	20	33	140	65	135		N-acetyltaurine	110	1	36	110	71	157	7		N1-methylinosine	96	79	74	95	75	124	71
	5,6-dihydrouridine	93	73	84	80	112	99	94	118	92		threonate	61	60	56	84	70	110	48		threonate	10	70	46	147	91	112	141
	threonate	46	104	103	84	124	102	64	124	97		1-methylnicotinamide	89	138	33	94	99	10	18		AMP	139	74	159	5	24	88	128
	maleate	110	97	90	95	77	108	86	96	90		cysteine	146	21	53	71	45	30	99		N-acetylhistidine	153	155	37	123	26	5	123
	N-acetylglutamate	16	55	115	114	73	118	123	127	116		5,6-dihydrouridine	62	96	78	80	58	50	40		phenol sulfate	119	92	39	104	96	102	73
	AMP	59	59	124	151	148	120	80	25	93		sulfate*	26	86	82	34	64	101	62		imidazole lactate	78	121	154	82	46	86	62
	adenosine	102	23	129	121	94	82	129	51	128		N-acetylglucosamine/N-acetylgalactosamine	71	106	73	148	33	18	4		levetiracetam	12	129	75	143	149	64	61
	triethanolamine	119	156	58	113	113	75	75	98	55		pseudouridine	50	91	83	70	61	54	44		pseudouridine	67	113	90	129	112	55	67
	2R,3R-dihydroxybutyrate	87	105	51	151	104	69	65	81	153		homocarnosine	40	51	24	79	82	157	19		trimethylamine N-oxide	131	109	80	97	73	87	56
	gluconate	143	99	46	62	130	95	116	85	91		3-(4-hydroxyphenyl)lactate (HPLA)	139	35	77	83	76	17	11		homostachydrine*	65	97	161	78	97	70	68
	glutarylcarnitine (C5-DC)	80	65	92	76	148	154	87	108	61		beta-hydroxyisovalerate	67	98	66	57	63	37	49		N-acetyl-3-methylhistidine*	147	156	92	119	28	9	85
	hypoxanthine	106	129	91	78	80	93	148	77	75		orotate	55	62	29	36	158	52	38		5-oxoproline	49	93	59	91	135	109	114
	anthranilate	53	103	111	106	148	139	72	87	71		mannonate*	15	68	71	69	55	86	65		2S,3R-dihydroxybutyrate	42	99	82	92	141	97	100
	glycerol	159	135	153	68	48	100	28	119	87		glucose	9	90	96	20	56	120	33		N-acetylaspartate (NAA)	76	154	67	17	88	155	96
	glucose	94	72	132	82	147	142	42	125	64		N-acetyl-2-aminoadipate	132	31	59	109	59	2	30		isovalerate (C5)	126		24	107	151	78	75
	N-acetylmethionine	78	67	116	69	110	112	130	103	117		cytidine	18	66	81	44	52	69	80		serine	142	86	153	70	43	52	116
	xanthine	88	63	114	93	67	109	126	121	121		1-methyl-4-imidazoleacetate	14	74	39	55	44	113	69		mannose	4	45	125	160	160	79	91
	N-acetyl-2-aminoadipate	45	122	121	73	66	80	154	126	115		glutamate	51	103	8	17	3	140	84		urea	41	119	89	110	122	95	88
	phosphate	144	148	56	119	21	78	115	80	148		3-amino-2-piperidone	13	38	48	33	84	78	109		anthranilate	9	124	119	3	150	145	120
	beta-hydroxyisovalerate	125	93	78	97	122	104	122	112	70		gluconate	10	57	88	46	65	58	72		N-acetylglutamine	88	55	58	120	108	113	129
	glutamate	151	87	146	129	14	79	139	78	144		azelate (C9-DC)	12	39	20	27	128	94	74		orotate	55	133	44	114	159	34	139
	N-acetylhistidine	103	82	138	122	144	65	78	151	98		N-acetylasparagine	44	11	37	60	54	157	27		methylsuccinate	77	102	130	52	86	100	143
	ethylmalonate	98	89	87	151	148	110	83	141	74		xanthine	81	69	44	59	48	47	39		adenosine	151	158	26	26	51	131	161
	guanosine	139	78	128	92	37	124	131	117	138		ergothioneine	72	54	49	77	32	25	76		1,5-anhydroglucitol (1,5-AG)	21	125	84	134	147	82	112
	orotate	97	127	93	116	131	154	59	130	85		methylsuccinate	42	58	45	26	73	81	54		3-methyl-2-oxobutyrate	3	150	158	155	136	47	63
	methylsuccinate	121	120	99	123	96	92	89	123	130		citrate	117	34	55	41	20	53	58		homocarnosine	64	147	109	75	63	147	107
	3-ureidopropionate	136	137	74	83	136	127	76	157	67		N-acetyl-aspartyl-glutamate (NAAG)	3	17	1	8	158	156	34		N-acetylalanine	66	135	65	128	146	53	126
	mannonate*	142	115	153	86	129	115	98	92	88		N-acetylglutamate	131	80	31	24	35	49	25		3-ureidopropionate	114	98	68	130	89	60	162
	glycerate	113	121	120	103	115	107	120	115	105		aspartate	57	48	7	6	4	149	102		N-acetyltaurine	128	41	127	141	139	15	131
	inosine	147	134	117	105	32	87	146	109	142		creatinine	5	72	43	40	43	99	70		ethylmalonate	111	146	118	159	40	29	121
	myo-inositol	84	149	105	145	69	85	138	120	133		glycerol 3-phosphate	120	16	5	3	60	43	123		allantoin	106	140	30	157	121	108	64
	creatinine	152	110	96	118	127	134	96	110	101		N-acetylmethionine	69	49	40	75	67	22	42		mannitol/sorbitol	71	107	78	135	154	41	142
	N-formylmethionine	77	94	131	102	140	150	109	131	113		creatine	100	36	54	43	29	42	59		4-acetamidobutanoate	130	83	129	122	83	73	108
	azelate (C9-DC)	109	140	153	112	98	154	92	113	86		lyxonate	21	56	61	62	31	75			mannonate*	48	128	86	146	101	127	94
	adenine	160	109	144	107	82	111	141	82	123		glycerate	31	40	38	48	51	97	52		2-methylcitrate/homocitrate	69	112	121	86	56	148	145
	1-ribosyl-imidazoleacetate*	153	100	89	151	123	117	132	105	95		N-acetylhistidine	137	141	21	5	36	9	8		maleate	74	139	94	56	111	133	130
	N-acetylalanine	117	117	104	98	148	154	100	128	118		phosphoethanolamine (PE)	30	13	22	66	53	23	131		N-acetyl-beta-alanine	63	120	126	113	161	43	117
	3-amino-2-piperidone	140	145	69	146	128	131	103	88	153		hypoxanthine	60	24	47	22	72	45	66		2-piperidinone	59	78	145	156	142	77	93
	succinylcarnitine (C4-DC)	91	125	147	115	121	81	153	148	127		2-methylcitrate/homocitrate	17	158	26	21	14	71	29		beta-hydroxyisovalerate	112	144	104	111	92	80	110
	N-acetyl-3-methylhistidine*	112	90	130	151	148	101	107	150	119		aconitate [cis or trans]	119	9	42	47	26	40	50		N-acetylthreonine	118	114	79	126	114	71	132
	lyxonate	131	131	153	96	111	138	111	157	89		succinate	90	43	11	23	80	24	57		glycerol	161	153	40	29	102	110	159
	N-acetyl-beta-alanine	96	102	153	111	148	154	95	134	125		3-ureidopropionate	53	33	64	25	39	59			N-acetyl-aspartyl-glutamate (NAAG)	60	142	142	22	106	159	125
	homocarnosine	115	146	153	135	70	72	157	133	137		guanosine	11	110	25	32	28	67	43		aspartate	152	143	146	12	14	158	135
	N-acetylglucosamine/N-acetylgalactosamine	138	52	127	85	148	132	157	149	132		adenine	94	82	4	2	27	48	56		lyxonate	40	127	98	102	120	123	154
	3-hydroxy-3-methylglutarate	120	141	150	125	92	91	135	146	140		fructose	1	25	27	30	21	157			2-O-methylascorbic acid	90	89	95	132	85	119	155
	aspartate	156	143	135	149	55	129	137	91	147		glycerophosphoethanolamine	80	12	15	49	25	38	81		N-acetylasparagine	107	34	101	140	138	101	148
	N-acetylthreonine	127	136	136	139	134	141	114	142	108		myo-inositol	32	6	28	56	40	62	67		glucose	7	110	140	152	158	98	111
	N-acetylasparagine	137	144	113	120	132	133	157	139	103		inosine	29	37	18	37	49	70	46		creatinine	26	122	115	108	132	135	138
	N-acetylglutamine	130	147	140	104	133	135	142	138	111		phosphate	77	2	23	11	22	68	73		butyrate/isobutyrate (4:0)	83	159	66	150	148	134	36
	N-acetyltaurine	92	157	153	124	103	122	157	153	124		succinylcarnitine (C4-DC)	115	20	35	42	38	12	6		N-acetylglucosamine/N-acetylgalactosamine	135	100	85	98	98	161	101
	2-methylcitrate/homocitrate	148	160	107	136	126	136	134	135	134		arabitol/xylitol	2	18	2	148	5	44			ribonate	102	94	102	145	79	107	153
	4-acetamidobutanoate	114	114	145	128	135	140	145	154	153		N-formylmethionine	54	77	32	18	19	20	26		benzoate	53	157	116	71	126	143	118
	fructose	145	142	106	132	146	143	133	157	126		N-acetylthreonine	68	41	10	38	17	39	17		N-acetylserine	105	104	100	133	137	72	137
	N1-methylinosine	124	128	133	151	148	128	157	136	129		4-acetamidobutanoate	86	55	34	28	15	11	1		heptanoate (7:0)	70	161	96	101	143	139	86
	N-acetyl-aspartyl-glutamate (NAAG)	161	153	143	150	76	154	128	129	141		N-acetylneuraminate	6	52	13	89	11	26	28		erythronate*	82	116	112	144	93	104	147
	N-acetylneuraminate	157	130	139	137	118	147	149	145	131		N-acetylglutamine	39	14	41	35	34	27	23		fructose	2	111	105	153	134	162	133
	N-acetylaspartate (NAA)	155	152	152	144	109	153	124	137	136		3-hydroxy-3-methylglutarate	79	19	30	31	37	7	10		caproate (6:0)	73	160	106	109	140	138	76
	N-acetylserine	134	138	141	138	138	148	143	144	139		N-acetylaspartate (NAA)	8	22	3	1	1	112	13		N-acetylneuraminate	86	95	87	138	116	137	156
	erythronate	150	150	142	142	142	146	144	140	149		N-acetylserine	45	30	17	16	12	13	16		arabonate/xylonate	98	103	111	151	65	151	146
	DMTPA	158	151	134	140	137	149	155	147	146		2,3-dihydroxy-5-methylthio-4-pentenoate (DMTPA)	4	23	14	9	13	28	35		3-amino-2-piperidone	38	134	156	105	156	114	140
	2-O-methylascorbic acid	149	154	151	141	139	144	152	156	143		erythronate*	16	15	16	15	8	21	24		triethanolamine	104	148	128	48	125	154	151
	ribonate	154	158	148	143	141	145	156	152	151		arabonate/xylonate	41	3	6	14	2	36	2		1-ribosyl-imidazoleacetate	100	131	160	158	87	140	106
	arabonate/xylonate	141	159	153	147	145	151	150	155	150		2-O-methylascorbic acid	27	5	12	12	9	15	5		arabitol/xylitol	57	149	117	149	119	153	157
	arabitol/xylitol	162	155	153	148	148	152	151	157	152		ribonate	23	4	9	19	6	1	9		2,3-dihydroxy-5-methylthio-4-pentenoate (DMTPA)	75	151	103	121	153	152	160
3ai-ii	3X_V_Z	6X_V_Z	20BX_V_Z	112X_v_Z	124X_v_Z	63X_V_Z	1X_V_Z	46X_V_Z	68X_V_Z				3X_V_Y	6X_v_6Y	112X_V_Y	124X_V_Y	63X_V_Y	1X_V_Y	46X_V_Y			3Y_V_Z	6Y_v_6Z	112Y_v_Z	124Y_v_Z	63Y_v_Z	1Y_V_Z	46Y_v_Z
3X_V_Z	6.4	2.6	2.5	2.9	3.2	4.4	2.8	3.8	3.1			NAME	NES	NES	NES	NES	NES	NES	NES		NAME	NES	NES	NES	NES	NES	NES	NES
6X_V_Z	3.1	6.3	4.4	4.3	3.4	4.1	3.3	3.6	4.9			3X_V_Y	6.35258	1.97681	2.50623	2.97012	2.56479	-0.776545	2.62439		3Y_V_Z	6.24474	-1.04132	1.63045	-1.4589	-1.8006	-0.851474	1.11909
20BX_V_Z	4	3.6	6.2	3.7	2.9	4.1	4.1	4.2	4.4			6X_V_Y	2.10247	6.04565	3.24585	2.99806	3.42277	2.60311	2.37775		6Y_V_Z	-1.36289	6.26682	1.66375	2.19468	2.83189	2.31028	2.66518
112X_v_Z	3.3	4.4	4.1	6.5	3.6	4.7	3.4	3.4	5.1			112X_V_Y	2.93432	3.43202	6.2116	4.17934	5.10698	3.09984	4.15886		112Y_V_Z	-1.80812	2.59043	6.23208	2.84088	1.87156	-0.912014	1.54565
124X_v_Z	2.6	1.8	2.2	2.3	6.3	2.8	1.7	2.9	2			124X_V_Y	2.84713	3.10997	4.22132	6.15039	3.65909	2.55855	3.3427		124Y_V_Z	-1.69521	2.06258	3.05188	6.23268	2.81317	-1.81315	1.29826
63X_V_Z	4	3.3	3.3	3	3.1	6.1	2.8	3.1	3.6			63X_V_Y	2.51466	2.51669	4.2754	3.54726	6.41019	3.02599	3.52672		63Y_V_Z	-2.26269	2.89606	1.32505	2.54002	6.28921	1.20065	1.12644
1X_V_Z	3.5	3.3	4.6	3.6	3.5	4	6.2	4	4.6			1X_V_Y	0.668134	2.46827	2.71346	2.55367	2.82466	6.19066	2.74007		1Y_V_Z	-1.44708	2.01658	-1.64564	0.945713	1.98683	6.21336	2.55586
46X_V_Z	4.3	3.3	4.2	2.9	3.7	3.8	3.9	6.4	4.3			46X_V_Y	2.82209	2.97749	4.49599	3.67731	4.114	3.04275	6.33175		46Y_V_Z	-1.1628	2.99249	0.963793	2.05088	1.57903	2.90929	6.50347
68X_V_Z	3.6	4.8	5	4.1	4.2	4.3	4.4	4.5	6.2			3Y_V_3X	-6.35441	-1.53552	-1.77925	-1.91243	-2.27184	1.45195	-2.2464		3Z_V_Y	-6.21195	1.70161	1.75811	1.8786	2.85326	1.38019	1.35934
3Z_V_X	-6.3	-3.2	-2.8	-3	-2.5	-3.9	-3.1	-3.5	-3.3			6Y_V_6X	-0.961768	-6.27737	-4.0203	-2.43443	-3.01982	-3.21902	-2.34387		6Z_V_Y	1.0469	-6.29461	0.573919	-1.19033	-1.73635	-3.14765	-1.95468
6Z_V_X	-3.6	-6.3	-3.5	-3.6	-2.3	-3.3	-3.7	-3.6	-3.6			112Y_V_112X	-2.2426	-3.17119	-5.91417	-4.29648	-4.02566	-2.85633	-3.06883		112Z_V_Y	-0.982315	0.815695	-6.17635	1.26412	1.29876	1.92682	0.875852
20BZ_V_X	-3.6	-3.4	-6.3	-3.9	-3	-3.2	-3.7	-4.2	-4.2			124Y_V_124X	-2.21295	-2.91498	-3.58097	-5.94143	-2.95415	-1.25715	-2.33894		124Z_V_Y	1.8417	-2.85386	-1.68993	-6.18434	-3.27125	-1.15208	-1.82275
112Z_V_X	-2.7	-3.4	-3	-6.2	-2.2	-2.8	-3.5	-2.9	-4			63Y_V_63X	-1.39921	-3.17661	-4.11965	-3.50092	-6.06641	-2.62167	-2.94992		63Z_V_Y	2.28275	-1.8092	-0.841056	-2.74936	-6.32706	-0.737012	-1.21462
124Z_V_X	-3.4	-3.4	-3.2	-3.5	-6.2	-4.1	-2.5	-4.3	-3			1Y_V_1X	1.31479	-2.48197	-2.67061	-1.05097	-1.97543	-6.14514	-3.15974		1Z_V_Y	1.50283	-2.58332	0.896746	1.03341	-0.823445	-6.08258	-2.39991
63Z_V_X	-3.8	-3.2	-3.7	-3.7	-4.1	-6.3	-3	-3.9	-3.5			46Y_V_46X	-1.13821	-2.46663	-3.2946	-2.95327	-2.98459	-4.14054	-6.05361		46Z_V_Y	0.890591	-2.08164	-1.38356	-1.64051	-1.24677	-2.70201	-6.24065
1Z_V_X	-2.9	-3.6	-4.6	-3.4	-1.7	-2.9	-6.5	-3.3	-4.7
46Z_V_X	-3.3	-3.7	-4.1	-3.7	-4.1	-4	-3.5	-6.2	-3.6			Please see Supplementary Table 3 for FDRs.									Please see Supplementary Table 4 for FDRs.
68Z_V_X	-3.3	-3.8	-4.4	-4.3	-1.8	-3	-4.5	-3.2	-6.4
Please see Supplementary Table 2 for FDRs.

## Sheet: Figure 4
Enhancing Tumor vs. Brain						Non-enhancing tumor versus enhancing tumor					Non-enhancing tumor vs brain
	FC	log2(FC)	raw.pval				FC	log2(FC)	raw.pval			FC	log2(FC)	raw.pval
guanidinoacetate	126.32	6.981	0.0039062			arabitol/xylitol	0.080202	-3.6402	0.015625		glycerophosphoglycerol	5.2077	2.3806	0.015625
arabitol/xylitol	0.042604	-4.5529	0.0039062			ribonate	0.13318	-2.9085	0.015625		phosphoethanolamine (PE)	4.8283	2.2715	0.015625
arabonate/xylonate	0.077095	-3.6972	0.0039062			arabonate/xylonate	0.14201	-2.816	0.015625		glycerophosphorylcholine (GPC)	4.324	2.1124	0.015625
proline	10.176	3.3471	0.0039062			2-O-methylascorbic acid	0.1546	-2.6933	0.015625		1-methyl-5-imidazolelactate	4.2684	2.0937	0.015625
ribonate	0.11273	-3.149	0.0039062			N-acetylaspartate (NAA)	0.15746	-2.6669	0.015625		ergothioneine	3.2585	1.7042	0.015625
deoxycarnitine	8.705	3.1218	0.0039062			erythronate*	0.21115	-2.2437	0.015625		malate	2.9931	1.5816	0.015625
carnitine	7.65	2.9355	0.0039062			deoxycarnitine	4.5532	2.1869	0.015625		glycerophosphoethanolamine	2.8333	1.5025	0.015625
acetylcarnitine (C2)	7.4698	2.9011	0.0039062			2,3-dihydroxy-5-methylthio-4-pentenoate (DMTPA)	0.24295	-2.0413	0.015625		taurine	2.0798	1.0565	0.015625
2-O-methylascorbic acid	0.13582	-2.8803	0.0039062			N-acetylalanine	0.25433	-1.9752	0.015625		1-methyl-5-imidazoleacetate	1.9531	0.96575	0.015625
N6-methyllysine	7.1667	2.8413	0.0039062			imidazole lactate	3.7794	1.9182	0.015625		histidine	1.7289	0.78985	0.015625
methionine	7.0927	2.8263	0.0039062			dimethylglycine	3.7495	1.9067	0.015625		nicotinamide	1.6847	0.75251	0.015625
dimethylglycine	6.9044	2.7875	0.0039062			2-methylcitrate/homocitrate	0.27376	-1.869	0.015625		N-acetylglutamate	1.6751	0.74425	0.015625
asparagine	6.8402	2.774	0.0039062			asparagine	3.6376	1.863	0.015625		cytidine	1.48	0.56556	0.015625
2,3-dihydroxy-5-methylthio-4-pentenoate (DMTPA)	0.1525	-2.7131	0.0039062			valine	3.2357	1.6941	0.015625		xanthine	1.4255	0.51146	0.015625
alanine	6.5408	2.7095	0.0039062			N1-methyl-2-pyridone-5-carboxamide	3.1982	1.6773	0.015625		glycerol 3-phosphate	3.2451	1.6983	0.03125
valine	6.0147	2.5885	0.0039062			alanine	3.1057	1.6349	0.015625		creatine	2.253	1.1718	0.03125
N-acetylaspartate (NAA)	0.17433	-2.5201	0.0039062			N-acetylglutamine	0.33758	-1.5667	0.015625		gamma-glutamylglutamine	2.0327	1.0234	0.03125
tyrosine	5.6614	2.5012	0.0039062			methionine	2.9427	1.5572	0.015625		guanidinoacetate	13.632	3.7689	0.046875
erythronate*	0.17678	-2.5	0.0039062			lysine	2.6816	1.4231	0.015625		acetylcarnitine (C2)	2.9685	1.5697	0.046875
imidazole lactate	5.5661	2.4767	0.0039062			urate	2.626	1.3929	0.015625		phosphate	2.9063	1.5392	0.046875
urate	5.0502	2.3363	0.0039062			phenylalanine	2.5899	1.3729	0.015625		guanine	2.6198	1.3895	0.046875
N-acetylserine	0.20844	-2.2623	0.0039062			leucine	2.428	1.2798	0.015625		choline	1.37	0.45421	0.046875
lysine	4.5414	2.1831	0.0039062			isoleucine	2.2944	1.1981	0.015625		fumarate	2.6233	1.3914	0.078125
allantoin	4.5215	2.1768	0.0039062			arginine	2.1652	1.1145	0.015625		thioproline	2.5046	1.3246	0.078125
histidine	4.4945	2.1682	0.0039062			N1-methyl-4-pyridone-3-carboxamide	2.1558	1.1082	0.015625		methionine	2.4111	1.2697	0.078125
phenylalanine	4.4829	2.1644	0.0039062			inosine	0.47516	-1.0735	0.015625		cysteine	2.3514	1.2335	0.078125
3-hydroxybutyrate (BHBA)	4.3958	2.1361	0.0039062			glutamine_degradant*	1.8838	0.91362	0.015625		succinate	2.3413	1.2273	0.078125
3-methyl-2-oxobutyrate	4.3446	2.1192	0.0039062			glycerate	0.63265	-0.66052	0.015625		carnitine	2.1807	1.1248	0.078125
hydroxyproline	4.2235	2.0784	0.0039062			N1-methylinosine	0.20122	-2.3132	0.03125		alanine	1.9566	0.96838	0.078125
threonine	4.1993	2.0702	0.0039062			N6-methyllysine	4.6678	2.2227	0.03125		2,3-dihydroxy-5-methylthio-4-pentenoate (DMTPA)	0.54575	-0.8737	0.078125
leucine	4.1184	2.0421	0.0039062			proline	4.4563	2.1559	0.03125		beta-alanine	1.7792	0.83126	0.078125
fructose	0.24807	-2.0112	0.0039062			N-acetylserine	0.23407	-2.095	0.03125		N,N,N-trimethyl-5-aminovalerate	1.7354	0.79525	0.078125
tryptophan	3.9606	1.9857	0.0039062			allantoin	3.9608	1.9858	0.03125		glutamine_degradant*	1.612	0.68885	0.078125
N-acetylneuraminate	0.2549	-1.972	0.0039062			carnitine	3.3239	1.7329	0.03125		leucine	1.5409	0.62381	0.078125
N,N,N-trimethyl-5-aminovalerate	3.8755	1.9544	0.0039062			tyrosine	3.1361	1.649	0.03125		phenylalanine	1.5206	0.60468	0.078125
isoleucine	3.7647	1.9125	0.0039062			phosphate	0.32934	-1.6023	0.03125		uridine	1.4643	0.55021	0.078125
N,N,N-trimethyl-alanylproline betaine (TMAP)	3.5009	1.8077	0.0039062			orotate	0.39103	-1.3547	0.03125		stachydrine	1.3887	0.47372	0.078125
2-methylcitrate/homocitrate	0.29067	-1.7826	0.0039062			ornithine	2.3623	1.2402	0.03125		1-methylnicotinamide	2.4921	1.3174	0.10938
p-cresol sulfate	3.3625	1.7495	0.0039062			tryptophan	2.3311	1.221	0.03125		glycine	2.1809	1.1249	0.10938
arginine	3.1632	1.6614	0.0039062			histidine	2.3019	1.2028	0.03125		proline	2.0916	1.0646	0.10938
ornithine	3.0686	1.6176	0.0039062			threonine	2.2744	1.1855	0.03125		phosphocholine	2.0118	1.0085	0.10938
serine	2.7985	1.4847	0.0039062			3-hydroxybutyrate (BHBA)	2.2185	1.1496	0.03125		propionylcarnitine (C3)	1.8428	0.88192	0.10938
N-acetylasparagine	0.37343	-1.4211	0.0039062			hydroxyproline	2.1082	1.076	0.03125		betaine	1.8178	0.86216	0.10938
N-acetylglycine	2.053	1.0377	0.0039062			guanosine	0.54229	-0.88287	0.03125		hypoxanthine	1.4264	0.51234	0.10938
propionylcarnitine (C3)	6.7793	2.7611	0.0078125			methylsuccinate	0.63852	-0.64721	0.03125		2-hydroxyglutarate	3.0733	1.6198	0.14221
N-acetyl-aspartyl-glutamate (NAAG)	0.155	-2.6897	0.0078125			propionylcarnitine (C3)	3.7711	1.915	0.046875		valine	1.6983	0.76408	0.15625
glycine	5.6561	2.4998	0.0078125			N-acetylthreonine	0.34236	-1.5464	0.046875		guanosine	1.6393	0.71308	0.15625
trigonelline (N'-methylnicotinate)	4.4021	2.1382	0.0078125			N-formylmethionine	0.3602	-1.4731	0.046875		inosine	1.5994	0.67751	0.15625
N1-methylinosine	0.22927	-2.1249	0.0078125			N-acetylasparagine	0.36714	-1.4456	0.046875		threonine	1.5841	0.66366	0.15625
guanine	3.7319	1.8999	0.0078125			fructose	0.39687	-1.3333	0.046875		3-hydroxy-3-methylglutarate	1.5533	0.63531	0.15625
glutamine_degradant*	3.238	1.6951	0.0078125			myo-inositol	0.45624	-1.1321	0.046875		2R,3R-dihydroxybutyrate	1.3598	0.44337	0.20841
thioproline	2.9728	1.5718	0.0078125			serine	2.1237	1.0866	0.046875		spermidine	3.5715	1.8365	0.21875
N-acetylthreonine	0.33831	-1.5636	0.0078125			gamma-glutamylglutamine	1.4485	0.53458	0.046875		alpha-ketoglutarate	1.807	0.85362	0.21875
N-acetylglutamine	0.34238	-1.5463	0.0078125			choline	1.42	0.50594	0.046875		hydroxyproline	1.4807	0.56632	0.21875
lyxonate	0.38553	-1.3751	0.0078125			1-methyl-4-imidazoleacetate	0.76211	-0.39194	0.046875		p-cresol sulfate	1.4381	0.5242	0.21875
phenol sulfate	2.5858	1.3706	0.0078125			3-methyl-2-oxobutyrate	3.8558	1.947	0.078125		N6,N6,N6-trimethyllysine	1.2723	0.34743	0.21875
stachydrine	2.2386	1.1626	0.0078125			3-hydroxy-3-methylglutarate	0.29287	-1.7717	0.078125		gluconate	1.117	0.15957	0.21875
choline	1.7105	0.7744	0.0078125			N-acetylneuraminate	0.3241	-1.6255	0.078125		N-acetylglycine	1.0952	0.1312	0.21875
creatinine	0.61127	-0.71013	0.0078125			citrulline	2.5915	1.3738	0.078125		phenol sulfate	1.0892	0.12323	0.21875
taurine	2.9888	1.5796	0.011719			N,N,N-trimethyl-5-aminovalerate	2.1717	1.1188	0.078125		7-methylguanine	1.3967	0.48199	0.29451
gamma-glutamylglutamine	2.9325	1.5521	0.011719			lyxonate	0.46884	-1.0928	0.078125		glutarylcarnitine (C5-DC)	1.2903	0.36768	0.29451
pyruvate	1.8999	0.92592	0.011719			aconitate [cis or trans]	0.47628	-1.0701	0.078125		trigonelline (N'-methylnicotinate)	2.5686	1.361	0.29688
N6,N6,N6-trimethyllysine	2.6187	1.3888	0.019531			phenol sulfate	2.0845	1.0597	0.078125		heptanoate (7:0)	0.61176	-0.70896	0.29688
aspartate	0.39661	-1.3342	0.019531			hypoxanthine	0.52392	-0.93259	0.078125		tyrosine	1.6167	0.69305	0.29688
7-methylguanine	2.1027	1.0722	0.019531			N6,N6,N6-trimethyllysine	1.8009	0.8487	0.078125		N,N,N-trimethyl-alanylproline betaine (TMAP)	1.5814	0.66123	0.29688
1-ribosyl-imidazoleacetate	0.53426	-0.9044	0.019531			gluconate	0.68815	-0.5392	0.078125		N-acetylmethionine	1.576	0.65631	0.29688
glutamine	1.6891	0.75624	0.019531			thioproline	1.3062	0.38533	0.078125		3-amino-2-piperidone	0.65868	-0.60234	0.29688
trimethylamine N-oxide	1.5254	0.60919	0.019531			mannonate*	0.79653	-0.32821	0.078125		azelate (C9-DC)	1.4987	0.58371	0.29688
4-acetamidobutanoate	0.15323	-2.7062	0.027344			acetylcarnitine (C2)	2.7637	1.4666	0.10938		3-(4-hydroxyphenyl)lactate (HPLA)	1.4597	0.54563	0.29688
N-acetylputrescine	2.4386	1.286	0.027344			adenine	0.36205	-1.4657	0.10938		tryptophan	1.4029	0.48841	0.29688
1-methyl-5-imidazoleacetate	1.899	0.92523	0.027344			succinate	0.45761	-1.1278	0.10938		benzoate	0.81384	-0.29718	0.29688
butyrate/isobutyrate (4:0)	1.5873	0.66654	0.027344			taurine	1.7618	0.81706	0.10938		creatinine	0.83321	-0.26325	0.29688
N1-methyl-2-pyridone-5-carboxamide	7.1845	2.8449	0.039062			citrate	0.57662	-0.7943	0.10938		N6-methyllysine	1.1601	0.2142	0.29688
N-acetylalanine	0.29634	-1.7547	0.039062			N,N,N-trimethyl-alanylproline betaine (TMAP)	1.5864	0.66573	0.10938		alpha-hydroxyisovalerate	1.1289	0.17491	0.29688
N-acetyl-beta-alanine	0.29888	-1.7423	0.039062			3-amino-2-piperidone	0.67067	-0.57633	0.10938		pseudouridine	1.0967	0.13319	0.29688
3-hydroxy-3-methylglutarate	0.36999	-1.4344	0.039062			glycerol	1.4772	0.56286	0.10938		N1-methylinosine	1.0941	0.12973	0.29688
ergothioneine	2.4145	1.2717	0.039062			benzoate	1.3953	0.48062	0.10938		cystathionine	2.4437	1.2891	0.375
3-hydroxyisobutyrate	2.2692	1.1822	0.039062			glutamine	1.3395	0.42169	0.10938		citrate	2.1831	1.1264	0.375
1,5-anhydroglucitol (1,5-AG)	1.7103	0.77428	0.039062			oxalate (ethanedioate)	1.2061	0.27035	0.10938		deoxycarnitine	1.9363	0.95329	0.375
N-acetyltaurine	0.20737	-2.2697	0.054688			sulfate*	0.83701	-0.25668	0.10938		arabitol/xylitol	0.56709	-0.81836	0.375
adenine	0.52796	-0.92151	0.054688			ethylmalonate	0.35728	-1.4849	0.14221		caproate (6:0)	0.58308	-0.77823	0.375
mannonate*	0.62052	-0.68845	0.054688			N-acetyl-beta-alanine	0.4498	-1.1526	0.14221		asparagine	1.5537	0.63575	0.375
2S,3R-dihydroxybutyrate	1.4262	0.51219	0.054688			N-acetyl-aspartyl-glutamate (NAAG)	0.19421	-2.3643	0.15625		N-acetyl-2-aminoadipate	1.3607	0.4444	0.375
N1-methyl-4-pyridone-3-carboxamide	3.8761	1.9546	0.074219			N-acetylglucosamine/N-acetylgalactosamine	0.23136	-2.1118	0.15625		triethanolamine	0.77047	-0.37619	0.375
citrulline	2.862	1.517	0.074219			4-acetamidobutanoate	0.28068	-1.833	0.15625		1-methyl-4-imidazoleacetate	1.282	0.35843	0.375
glycerophosphorylcholine (GPC)	2.6001	1.3785	0.074219			glycerophosphoethanolamine	0.42686	-1.2281	0.15625		succinylcarnitine (C4-DC)	1.2094	0.27427	0.375
3-amino-2-piperidone	0.44073	-1.182	0.074219			butyrate/isobutyrate (4:0)	2.3066	1.2058	0.15625		pyruvate	1.1627	0.21742	0.375
2R,3R-dihydroxybutyrate	2.2615	1.1773	0.074219			N-acetylmethionine	0.54017	-0.88852	0.15625		3-hydroxyisobutyrate	1.1519	0.204	0.375
betaine	1.9282	0.94723	0.074219			trigonelline (N'-methylnicotinate)	1.7497	0.80714	0.15625		5,6-dihydrouridine	1.1351	0.1828	0.375
alpha-hydroxyisovalerate	1.8458	0.88421	0.074219			N-acetylglycine	1.7088	0.77299	0.15625		urea	1.0191	0.027302	0.375
homostachydrine*	1.8172	0.86173	0.074219			1,5-anhydroglucitol (1,5-AG)	1.602	0.67986	0.15625		homostachydrine*	0.99773	-0.003274	0.375
glutarylcarnitine (C5-DC)	2.4242	1.2775	0.097656			levetiracetam	1.3789	0.46352	0.15625		aconitate [cis or trans]	2.0094	1.0068	0.46875
cystathionine	2.2505	1.1702	0.097656			trimethylamine N-oxide	1.2269	0.29502	0.15625		glutamate	1.9679	0.97665	0.46875
1-methyl-5-imidazolelactate	2.1346	1.094	0.10733			1-ribosyl-imidazoleacetate	1.0135	0.019388	0.20841		fructose	0.55688	-0.84456	0.46875
2-hydroxyglutarate	3.6518	1.8686	0.12891			guanidinoacetate	9.7595	3.2868	0.21875		adenine	1.757	0.81312	0.46875
N-formylmethionine	0.42096	-1.2482	0.12891			succinylcarnitine (C4-DC)	0.32187	-1.6355	0.21875		N-acetylputrescine	1.7512	0.80831	0.46875
levetiracetam	1.6337	0.70819	0.12891			glycine	2.4331	1.2828	0.21875		dimethylglycine	1.5114	0.59589	0.46875
glycerate	0.64332	-0.6364	0.12891			aspartate	0.43433	-1.2031	0.21875		arabonate/xylonate	0.70294	-0.50852	0.46875
urea	1.388	0.47298	0.12891			creatine	0.5536	-0.85308	0.21875		mannonate*	0.85912	-0.21906	0.46875
N-acetyl-3-methylhistidine*	0.1578	-2.6639	0.16406			stachydrine	1.4523	0.53834	0.21875		oxalate (ethanedioate)	0.97275	-0.039864	0.46875
N-acetylglucosamine/N-acetylgalactosamine	0.41471	-1.2698	0.16406			alpha-hydroxyisovalerate	1.3586	0.44209	0.21875		1-ribosyl-imidazoleacetate	0.49012	-1.0288	0.57813
orotate	0.4714	-1.085	0.16406			3-ureidopropionate	0.58193	-0.78108	0.29451		AMP	1.6495	0.72201	0.57813
malate	1.8694	0.90261	0.16406			N-acetyl-3-methylhistidine*	0.093069	-3.4256	0.29688		N1-methyl-4-pyridone-3-carboxamide	1.2687	0.34334	0.57813
1-methylnicotinamide	1.8115	0.8572	0.16406			N-acetylhistidine	0.37068	-1.4318	0.29688		3-methyl-2-oxobutyrate	0.79626	-0.3287	0.57813
beta-alanine	1.4684	0.55426	0.16406			p-cresol sulfate	2.0255	1.0183	0.29688		N-acetylaspartate (NAA)	1.1784	0.23684	0.57813
guanosine	0.71175	-0.49056	0.16406			N-acetylglutamate	0.53609	-0.89946	0.29688		myo-inositol	1.1347	0.18234	0.57813
5-oxoproline	1.3167	0.39692	0.16406			caproate (6:0)	1.8104	0.85627	0.29688		allantoin	0.89914	-0.15339	0.57813
succinylcarnitine (C4-DC)	0.35158	-1.5081	0.20312			xanthine	0.62695	-0.67358	0.29688		imidazole lactate	1.0945	0.13031	0.57813
3-ureidopropionate	0.5491	-0.86485	0.20312			pyruvate	1.5568	0.63858	0.29688		N-acetyltaurine	1.0484	0.068192	0.57813
uridine	1.2727	0.34787	0.20312			azelate (C9-DC)	0.65517	-0.61006	0.29688		glycerate	1.0259	0.03686	0.57813
oxalate (ethanedioate)	1.2566	0.32949	0.20312			glycerol 3-phosphate	0.39817	-1.3285	0.375		isovalerate (C5)	1.0249	0.035421	0.67499
benzoate	1.1565	0.20979	0.20312			ergothioneine	0.5975	-0.74299	0.375		N-acetyl-aspartyl-glutamate (NAAG)	0.73043	-0.45319	0.6875
glycerophosphoglycerol	2.0444	1.0317	0.23395			heptanoate (7:0)	1.6508	0.7232	0.375		N-acetyl-beta-alanine	0.73391	-0.44633	0.6875
N-acetylhistidine	0.4746	-1.0752	0.35938			7-methylguanine	1.5303	0.6138	0.375		adenosine	0.75204	-0.41113	0.6875
spermidine	2.0292	1.0209	0.35938			3-hydroxyisobutyrate	1.5099	0.59442	0.375		N-acetylglucosamine/N-acetylgalactosamine	1.3113	0.39095	0.6875
N-acetylmethionine	0.76864	-0.37963	0.35938			glycerophosphoglycerol	0.45207	-1.1454	0.46875		N1-methyl-2-pyridone-5-carboxamide	1.2827	0.35918	0.6875
myo-inositol	0.50562	-0.98388	0.42578			glutamate	0.54097	-0.88638	0.46875		N-acetyl-3-methylhistidine*	1.2553	0.32802	0.6875
inosine	0.63516	-0.65481	0.42578			isovalerate (C5)	1.7224	0.78446	0.46875		arginine	1.2479	0.31952	0.6875
glutamate	0.71101	-0.49206	0.42578			glucose	0.72787	-0.45824	0.46875		ethylmalonate	0.81532	-0.29457	0.6875
hypoxanthine	0.83387	-0.26211	0.42578			uridine	1.0125	0.017907	0.46875		sulfate*	1.1986	0.26131	0.6875
homocarnosine	0.2667	-1.9067	0.49609			N-acetyltaurine	0.23879	-2.0662	0.57813		N-acetylasparagine	0.85895	-0.21935	0.6875
sulfate*	1.2203	0.28719	0.49609			phosphoethanolamine (PE)	0.49228	-1.0225	0.57813		N-acetylserine	0.87127	-0.1988	0.6875
cytidine	1.0545	0.076492	0.49609			homostachydrine*	1.4715	0.55734	0.57813		trimethylamine N-oxide	1.1356	0.18341	0.6875
1-methyl-4-imidazoleacetate	1.0972	0.13383	0.57031			beta-hydroxyisovalerate	0.71944	-0.47504	0.57813		N-formylmethionine	1.134	0.18144	0.6875
creatine	1.0545	0.076565	0.57031			guanine	1.2356	0.30522	0.57813		2S,3R-dihydroxybutyrate	1.0767	0.10661	0.6875
glycerol 3-phosphate	1.0227	0.032423	0.57031			AMP	1.0785	0.10905	0.67499		2-methylcitrate/homocitrate	0.93854	-0.091512	0.6875
phosphoethanolamine (PE)	1.5639	0.64516	0.65234			glutarylcarnitine (C5-DC)	2.1803	1.1245	0.6875		aspartate	1.0637	0.089106	0.6875
AMP	1.4187	0.50454	0.65234			homocarnosine	0.46365	-1.1089	0.6875		N-acetylglutamine	0.98766	-0.017913	0.6875
cysteine	1.3098	0.3894	0.65234			fumarate	0.47775	-1.0657	0.6875		threonate	0.98993	-0.014595	0.6875
alpha-ketoglutarate	1.2885	0.36572	0.65234			beta-alanine	0.89739	-0.15619	0.6875		3-ureidopropionate	0.70783	-0.49852	0.8125
azelate (C9-DC)	1.23	0.29861	0.65234			1-methyl-5-imidazolelactate	0.56486	-0.82404	0.8125		2-O-methylascorbic acid	0.82587	-0.27601	0.8125
mannitol/sorbitol	0.82492	-0.27767	0.65234			1-methylnicotinamide	0.69214	-0.53087	0.8125		mannitol/sorbitol	0.93604	-0.095365	0.8125
adenosine	0.87125	-0.19884	0.65234			N-acetylputrescine	1.2992	0.37768	0.8125		homocarnosine	0.96737	-0.047864	0.8125
gluconate	0.89951	-0.15279	0.65234			pseudouridine	0.78604	-0.34733	0.8125		citrulline	0.9744	-0.037421	0.8125
2-piperidinone	0.94854	-0.076219	0.65234			2R,3R-dihydroxybutyrate	1.2715	0.34658	0.8125		orotate	0.97747	-0.032882	0.8125
ethylmalonate	0.38639	-1.3719	0.73438			threonate	0.86229	-0.21375	0.8125		N-acetylhistidine	1.2866	0.36356	0.9375
glucose	0.60632	-0.72186	0.73438			1-methyl-5-imidazoleacetate	0.928	-0.1078	0.8125		mannose	0.7946	-0.3317	0.9375
citrate	1.5944	0.67298	0.73438			mannose	0.88986	-0.16835	0.83394		ribonate	0.81627	-0.29289	0.9375
mannose	0.80563	-0.31181	0.73438			N-acetyl-2-aminoadipate	0.51851	-0.94757	0.9375		2-piperidinone	0.89171	-0.16535	0.9375
threonate	0.83326	-0.26317	0.73438			5,6-dihydrouridine	0.79886	-0.32398	0.9375		serine	1.1205	0.16409	0.9375
3-(4-hydroxyphenyl)lactate (HPLA)	0.98264	-0.02526	0.73438			betaine	0.98295	-0.024804	0.9375		1,5-anhydroglucitol (1,5-AG)	0.9297	-0.10517	0.9375
pseudouridine	1.007	0.010073	0.73438			cysteine	0.69093	-0.53338	0.9375		N-acetylalanine	0.9556	-0.06552	0.9375
N-acetyl-2-aminoadipate	0.66214	-0.59479	0.82031			malate	0.69578	-0.5233	0.9375		butyrate/isobutyrate (4:0)	0.65311	-0.61461	0.9375
phosphocholine	1.265	0.33917	0.82031			alpha-ketoglutarate	0.75386	-0.40763	0.9375		glucose	0.74799	-0.41892	0.9375
glycerophosphoethanolamine	0.81743	-0.29083	0.82031			nicotinamide	0.92673	-0.10978	0.9375		N-acetylneuraminate	0.74875	-0.41745	0.9375
glycerol	0.82153	-0.28362	0.82031			anthranilate	0.95878	-0.060728	0.9375		glycerol	0.75242	-0.4104	0.9375
aconitate [cis or trans]	1.1232	0.16766	0.82031			spermidine	0.68138	-0.55347	1		anthranilate	1.2954	0.37339	0.9375
5,6-dihydrouridine	0.94052	-0.08847	0.82031			adenosine	1.4512	0.53726	1		lyxonate	0.85916	-0.219	0.9375
nicotinamide	1.2858	0.36271	0.91016			phosphocholine	0.75509	-0.40529	1		beta-hydroxyisovalerate	0.92771	-0.10825	0.9375
succinate	1.0666	0.092957	0.91016			2-hydroxyglutarate	1.2397	0.30995	1		4-acetamidobutanoate	0.96381	-0.053176	0.9375
xanthine	0.79384	-0.33308	1			glycerophosphorylcholine (GPC)	0.87099	-0.19927	1		erythronate*	0.82579	-0.27615	1
anthranilate	1.2186	0.28519	1			cystathionine	0.89305	-0.16319	1		ornithine	1.1266	0.17193	1
phosphate	0.86527	-0.20879	1			mannitol/sorbitol	0.90709	-0.14069	1		N-acetylthreonine	0.92987	-0.1049	1

[truncated: 10 more sheets: Figure 5, Supp Figure S2, Supp Fig S3, Supp Fig S4, Supp Fig S5, Supp Fig S6, Supp Fig S7, Supp. Figure S8, Supp. Figure S9, Supp. Figure S10]
